# Supplementary material for: Integrated metabolome and transcriptome analysis provides insights into anthocyanin biosynthesis in Portulaca oleracea
Source: BMC Plant Biol. 2025 Nov 27;25:1774. doi: 10.1186/s12870-025-07790-2 (PMC12752247; doi:10.1186/s12870-025-07790-2)
Supplement: Supplementary file 1 — Supplementary Material 1. [file 12870_2025_7790_MOESM1_ESM.xlsx]

## Sheet: Table S1
Table S1.Relative abundance of anthocyanins and betacyanins in leaf (Y) and stem (J) tissues of three cultivars of P. oleracea.
Index	Compounds	Class I	Class II	Kegg_pathway	Comparison groups	1-Y-1-D	1-Y-2-D	1-Y-3-D	Average	SD	2-Y-1-D	2-Y-2-D	2-Y-3-D	Average	SD	3-Y-1-D	3-Y-2-D	3-Y-3-D	Average	SD	1-J-1-D	1-J-2-D	1-J-3-D	Average	SD	2-J-1-D	2-J-2-D	2-J-3-D	Average	SD	3-J-1-D	3-J-2-D	3-J-3-D	Average	SD
pmb0550	Cyanidin-3-O-glucoside (Kuromanin)	Flavonoids	Anthocyanidins	—	—	371583	394727	415699	394003	22066.9	431735	575229	487574	498179	72332.3	456408	375522	516812	449581	70892.2	21032.4	66685	78360	55359.1	30295.6	15663.6	77572.8	29079.2	40771.8	32568.8	34891.7	41680	52354.6	42975.4	8803.23
pmf0203	Peonidin-3-O-glucoside	Flavonoids	Anthocyanidins	Anthocyanin biosynthesis	1-Y VS 2-Y, 1-Y VS 3-Y,1-J VS 2-J, 1-J VS 3-J,	357072	261121	239904	286033	62430.1	0	0	0	0	0	0	0	0	0	0	797230	465429	540173	600944	174048	44909.5	119353	80479.4	81580.6	37233.9	59084.9	22398.7	54901.2	45461.6	20082.3
Lmpp003059	Cyanidin-3-O-(6''-O-acetyl)glucoside	Flavonoids	Anthocyanidins	—	—	111715	37667.4	70052.7	73145	37120.5	48713.4	55460.8	64148	56107.4	7737.6	515386	716296	642222	624635	101603	32329.4	18481.8	25200.5	25337.2	6924.78	0	0	0	0	0	14220.1	30191.7	13743.5	19385.1	9361.84
Lmtp000331	Isobetanin (isobetanidin 5-O-β-glucoside)	Alkaloids	Alkaloids	—	—	305092	284091	444582	344588	87231.6	278251	550145	397271	408556	136298	73368.5	166702	63178.2	101083	57055.8	40038.3	23088.8	20573.1	27900.1	10587	0	0	0	0	0	20296	11101.3	30073.7	20490.3	9487.67
Lmtp002006	2-Decarboxy-betanidin 6-O-(6'-O-feruloyl)-β-glucoside	Alkaloids	Alkaloids	—	—	20005	36675	25005	27228.3	8554.51	22601	50015	38204.2	36940	13750.7	85030	45010	20282.5	50107.5	32673.4	27053.3	37558.4	34659.6	33090.4	5425.48	15647.2	20838.9	33340	23275.4	9094.55	48877.4	35369.5	42908.1	42385	6769.14

## Sheet: Table S2
Table S2. Relative abundance of major metabolite categories in the leaves (Y) and stems (J) of three P. oleracea cultivars.
Class I	1-Y	2-Y	3-Y	1-J	2-J	3-J
Amino acids and derivatives	5.61445e+08	5.93378e+08	5.23503e+08	2.03677e+08	2.34328e+08	2.63345e+08
Phenolic acids	2.53196e+08	1.68684e+08	1.54678e+08	2.06266e+08	1.17914e+08	1.40537e+08
Nucleotides and derivatives	1.92703e+08	1.63371e+08	1.73836e+08	1.35385e+08	1.13883e+08	9.00698e+07
Flavonoids	3.46904e+07	6.90021e+07	9.33834e+07	1.86194e+07	1.91537e+07	9.89967e+06
Quinones	2.20757e+07	2.3465e+07	3.2862e+07	3.17465e+07	2.23166e+07	5.15555e+07
Lignans and Coumarins	4.7242e+07	8.40233e+07	1.61437e+08	7.20709e+07	7.09911e+07	3.84468e+07
Alkaloids	6.36971e+08	5.47071e+08	3.95782e+08	3.93522e+08	3.34572e+08	2.4115e+08
Terpenoids	5.50237e+07	3.02621e+07	3.7243e+07	6.22618e+07	8.78824e+06	1.50272e+07
Organic acids	3.14885e+08	2.09176e+08	1.68087e+08	1.52607e+08	1.43704e+08	1.87316e+08
Lipids	3.08353e+08	2.05996e+08	2.27973e+08	2.31085e+08	1.22272e+08	2.05936e+08
Others	4.44302e+08	4.34395e+08	4.41218e+08	2.69002e+08	2.19741e+08	2.03318e+08

## Sheet: Table S3
Table S3. Flavonoid components related to anthocyanin biosynthesis detected in the stems and leaves of three cultivars.
Index	Formula	Compounds	Class I	Class II	1-Y-1	1-Y-2	1-Y-3	2-Y-1	2-Y-2	2-Y-3	3-Y-1	3-Y-2	3-Y-3	1-J-1	1-J-2	1-J-3	2-J-1	2-J-2	2-J-3	3-J-1	3-J-2	3-J-3	kegg_map	1-J_vs_3-J_Type	1-Y_vs_2-Y_Type	1-Y_vs_3-Y_Type	2-J_vs_3-J_Type
pmp001127	C16H12O6	Chrysoeriol; 5,7,4'-Trihydroxy-3'-Methoxyflavone	Flavonoids	Flavones	116938	278995	235382	391646	622369	396611	191272	87287.2	173908	39190.7	22878	39194.4	21161.1	32173.1	12214	10585.3	35635	8550.53	ko00944	-	down	-	-
mws0038	C17H14O6	5,4'-Dihydroxy-3,7-dimethoxyflavone(Kumatakenin)*	Flavonoids	Flavonols	32198.4	45583	27579.8	126159	98726	109354	67716.6	46786.7	90935.4	302007	10181.5	4139.99	8360.03	9008.42	7398.56	7955.83	6185.31	3424.58	-	-	down	-	-
mws0051	C16H12O5	Acacetin	Flavonoids	Flavones	198392	322663	213750	669189	877465	616911	389924	266424	437790	776705	94593.2	48367.6	8547.6	62495.2	65139.4	38922.4	34428.9	6358.64	ko00944	-	down	-	-
Lmjp006533	C18H16O7	4',5-Dihydroxy-3,3',7-Trimethoxyflavone; Pachypodol*	Flavonoids	Flavones	54491.5	94054.2	46203.2	178548	689818	190532	203604	86063.3	115185	668839	54492.4	11499	15727.6	11750	25776.4	12461.7	19623.4	5820.08	-	-	down	-	-
Hmmp004218	C17H16O5	5-Hydroxy-3-(2-hydroxybenzyl)-7-methoxychroman-4-one	Flavonoids	Dihydroisoflavones	82567.5	71198.1	85384.4	382679	526447	1.83113e+06	1.80316e+06	198450	109529	44083.4	17610.6	16837.6	15836	35066.4	45332.9	29053.9	197200	24402.9	-	-	down	-	-
MWSHY0021	C17H14O5	Apigenin-7,4'-dimethyl ether	Flavonoids	Flavones	13904.6	39968.1	8309	138451	165728	144515	107895	54128.1	114838	319714	25618.9	5076.18	12073.1	7631.75	15032.1	7144.66	15600.7	6083.15	-	-	down	down	-
Zmhp003514	C16H12O6	6,7,8-Tetrahydroxy-5-methoxyflavone*	Flavonoids	Flavones	132168	336715	220024	400257	692865	459369	219665	106815	187114	44575	27929.6	37979	25496.2	46642	25138.7	8125.96	42883.8	16582.8	-	-	down	-	-
mws1174	C17H14O6	3-O-Acetylpinobanksin	Flavonoids	Flavanonols	644554	1.54212e+06	591941	2.68753e+06	2.52884e+06	2.57382e+06	854811	585909	885865	104916	105396	129428	81108.8	320309	112957	44371.7	340326	46432.8	ko00941	-	down	-	-
MWSHY0124	C15H12O4	Pinocembrin (Dihydrochrysin)	Flavonoids	Flavanones	551872	1.15869e+06	732595	2.83007e+06	3.93283e+06	3.32244e+06	641774	560411	806899	93944.8	106319	180334	84767.7	105639	79425.2	23686.8	273938	42958.5	ko00941	-	down	-	-
MWSHY0071	C15H10O4	Chrysin	Flavonoids	Flavones	110109	205250	171828	412942	780578	441705	129419	125622	192185	23525.7	33294.6	38586.3	20547.7	49310.2	34880.5	15698	54715.5	22422.4	ko00941	-	down	-	-
HJN055	C21H24O10	Dihydrocharcone-4'-O-glucoside*	Flavonoids	Chalcones	2164.62	3861.79	4543.98	7268.01	4554.9	7065.37	9555.84	107519	8754.9	6475.11	7014.94	734.8	6184.81	3915.89	12255.6	614724	47061.6	47345.2	-	down	-	-	down
Zbpn005555	C21H24O10	Phloretin-4'-O-glucoside (Trilobatin)*	Flavonoids	Chalcones	2164.62	3861.79	4543.98	7268.01	4554.9	7065.37	9555.84	107519	8754.9	6475.11	7014.94	734.8	6184.81	3915.89	12255.6	614724	47061.6	47345.2	-	down	-	-	down
Zmap009745	C18H16O7	Ayanin (3',5-Dihydroxy-3,4',7-Trimethoxyflavone)*	Flavonoids	Flavones	50849.6	123099	39062.2	174360	631823	211865	187986	75141.1	126253	655593	61786.1	11038.8	11104.2	18634.7	26833.2	12690.9	12175.9	9267.37	ko00944,ko01110	-	down	-	-
HJN006	C17H16O5	2',4'-Dihydroxy-4,6'-dimethoxychalcone	Flavonoids	Chalcones	706.198	1787.93	8833.84	101818	161348	527235	498518	37056.8	17846	3414.76	1676.13	2351.89	727.474	4692.79	5822.67	2920.17	6017.72	1509.22	-	-	down	down	-
pmb3000	C24H24O12	Chrysoeriol-7-O-(6''-acetyl)glucoside	Flavonoids	Flavones	15005	4852.29	10166.7	605049	666108	577076	520407	512359	398675	7086.66	18524.7	17049.1	10005	2680.41	3215.21	6966.35	35010	8004.66	-	-	down	down	-
Zmjp005293	C28H32O14	Robinson-7-O-Neohesperidin*	Flavonoids	Flavonols	20562	135742	30195.7	40236.3	1.03254e+06	98020	56721.5	97528.7	539039	62645.7	90940.5	312410	8246.87	10893.9	32703.9	35562.8	71651.1	77373.8	-	-	-	-	down
Lagp007132	C18H16O7	7,3',4'-Trihydroxyquercetin*	Flavonoids	Flavones	47708.7	82488.4	42693	178984	613331	213136	178738	66056.1	105488	630214	57134.5	9115.76	9953.4	18697.6	18004.4	12155	19500.2	5475.85	-	-	down	-	-
pmb0565	C23H24O13	Syringetin-3-O-glucoside	Flavonoids	Flavonols	6.91301e+06	6.71785e+06	8.35973e+06	2.43148e+07	2.53796e+07	2.1142e+07	6.62402e+07	5.78245e+07	6.85078e+07	6.72592e+06	4.79742e+06	7.54571e+06	237757	346563	222791	5.0612e+06	4.70639e+06	3.65346e+06	-	-	down	down	down
mws1454	C23H26O11	Persicoside*	Flavonoids	Flavanones	47763.5	43710.7	28316.1	28279	19969.2	20637.2	64661.5	41800.5	62804.6	8926.82	8573.01	8364	3444.36	4808.74	2264.26	40724.2	58577.6	22357.3	-	down	-	-	down
Lajp006634	C27H28O15	3',5'-dihydroxy-5,7,4'-trimethoxyflavone malonyl glucoside	Flavonoids	Flavones	58217.6	92852	68780.4	509811	629771	597551	499859	491345	543859	13086	38666	58835	58279.6	87179	35126.3	137356	106447	156406	-	down	down	down	down
MWSHY0066	C15H12O7	Taxifolin(Dihydroquercetin)	Flavonoids	Flavanonols	55618.6	68157.5	29979.7	58613.3	89890.8	83383.1	60020	53009.7	42208.1	44531.9	36910.3	72532.4	9300.6	22793.8	11518	10313.9	12567.2	24654.5	ko00941,ko01100,ko01110	up	-	-	-
pmb2999	C22H22O11	Chrysoeriol-5-O-glucoside	Flavonoids	Flavones	8340	28340	5679.61	13340	8340	5994.94	7050.34	7968.19	4926.28	8340	8340	13340	11498.9	41680	18340	96943.7	67351.6	41611.6	-	down	-	-	down
MWSHY0049	C16H14O6	Hesperetin	Flavonoids	Flavanones	35548.5	43179.7	42762.2	112886	101527	139419	247712	126917	231356	3482.05	12242.6	28469.3	0	0	0	2669.25	3542.95	5301.46	ko00941	-	down	down	down
Zmjp003463	C26H28O14	Vitexin-2''-O-xyloside	Flavonoids	Flavones	13111.9	8340	10287.4	38345	38345	11943.6	21675	18340	6268.61	8273.29	38761.2	14239.6	85030	25958.3	31910.4	29430.8	25072.7	35309.5	-	-	down	-	-
pmf0203	C22H23O11+	Peonidin-3-O-glucoside	Flavonoids	Anthocyanidins	357072	261121	239904	0	0	0	0	0	0	797230	465429	540173	44909.5	119353	80479.4	59084.9	22398.7	54901.2	ko00942	up	up	up	-
MWSHY0163	C15H12O6	Aromadendrin (Dihydrokaempferol)	Flavonoids	Flavanonols	126627	81383.5	97584.7	31392.2	30677.4	48884.7	51209.4	28709.5	62016.5	73276.6	20248.8	64855.8	7183.9	6016.01	27115.4	13811	13678.2	7331.08	ko00941,ko01100,ko01110	up	up	up	-
MWSHY0121	C21H18O12	Luteolin-7-O-glucuronide	Flavonoids	Flavones	0	0	0	26529.9	37885.7	33149.9	35608.7	44380.5	113139	68186.4	18340	67738.4	35898.6	3864.43	14403.7	3340	16600	17144.1	ko00944	-	down	down	-

## Sheet: Table S4
Table S4. Information on the RNA-seq data, which was obtained by calculating the average of three replicates.
Sample	Group	Raw Reads	Clean Reads	Clean Base(G)	Error Rate(%)	Q20(%)	Q30(%)	GC Content(%)
1-J-1	1-J	53410496	52319528	7.85	0.03	97.71	93.44	47.74
1-J-2	1-J	54341368	53267994	7.99	0.03	97.57	93.16	47.72
1-J-3	1-J	56945478	55866030	8.38	0.03	97.76	93.55	48.01
1-Y-1	1-Y	55372752	54226184	8.13	0.03	97.78	93.65	47.85
1-Y-2	1-Y	61268082	60281088	9.04	0.03	97.71	93.44	47.85
1-Y-3	1-Y	55498126	54319980	8.15	0.03	97.58	93.19	48.1
2-J-1	2-J	72295502	71150626	10.67	0.03	97.69	93.38	47.56
2-J-2	2-J	54989446	53985900	8.1	0.03	97.7	93.41	48
2-J-3	2-J	55334054	54489284	8.17	0.03	97.7	93.42	47.53
2-Y-1	2-Y	53554560	52708954	7.91	0.03	97.71	93.44	47.57
2-Y-2	2-Y	52735072	51941334	7.79	0.03	97.66	93.32	47.3
2-Y-3	2-Y	54874240	53955534	8.09	0.03	97.72	93.43	47.7
3-J-1	3-J	56537232	55215260	8.28	0.03	97.71	93.44	47.6
3-J-2	3-J	53641016	52247180	7.84	0.03	97.73	93.47	47.47
3-J-3	3-J	57270160	55613824	8.34	0.03	97.63	93.28	47.55
3-Y-1	3-Y	53226944	52510280	7.88	0.03	97.74	93.51	47.57
3-Y-2	3-Y	48726832	47816432	7.17	0.03	97.63	93.3	48.07
3-Y-3	3-Y	51941322	50879326	7.63	0.03	97.61	93.23	47.46

## Sheet: Table S5
Table S5. Information on structure genes related to anthocyanin metabolism.
Genes	Regulation				KEGG_map	Abbreviation	Annotation
	1-Y_vs_2-Y.regulated	1-Y_vs_3-Y.regulated	1-J_vs_3-J.regulated	2-J_vs_3-J.regulated
evm.TU.LG08.1730	—	down	down	down	K08695	ANR	anthocyanidin reductase [EC:1.3.1.77] | (RefSeq) uncharacterized protein LOC8066842 (A)
evm.TU.LG18.777	—	—	down	down	K08695	ANR	anthocyanidin reductase [EC:1.3.1.77] | (RefSeq) ANR
evm.TU.LG22.660	—	down	down	down	K08695	ANR	anthocyanidin reductase [EC:1.3.1.77] | (RefSeq) uncharacterized protein LOC8066842 (A)
evm.TU.LG07.145	—	—	—	up	K00487	C4H	trans-cinnamate 4-monooxygenase [EC:1.14.14.91] | (RefSeq) cytochrome P450 CYP73A100-like (A)
evm.TU.LG21.704	—	—	—	up	K00487	C4H	trans-cinnamate 4-monooxygenase [EC:1.14.14.91] | (RefSeq) trans-cinnamate 4-monooxygenase (A)
evm.TU.LG02.1526	—	down	—	—	K00588	CCoAOMT	caffeoyl-CoA O-methyltransferase [EC:2.1.1.104] | (RefSeq) caffeoyl-CoA O-methyltransferase 5-like (A)
evm.TU.LG05.552	down	down	down	—	K00588	CCoAOMT	caffeoyl-CoA O-methyltransferase [EC:2.1.1.104] | (RefSeq) caffeoyl-CoA O-methyltransferase (A)
evm.TU.LG09.324	—	down	—	—	K00588	CCoAOMT	caffeoyl-CoA O-methyltransferase [EC:2.1.1.104] | (RefSeq) caffeoyl-CoA O-methyltransferase 5-like (A)
evm.TU.LG09.1127	—	—	up	—	K01859	CHI	chalcone isomerase [EC:5.5.1.6] | (RefSeq) probable chalcone--flavonone isomerase 3 (A)
evm.TU.LG17.740	—	—	—	down	K08243	CHR	chalcone reductase | (RefSeq) NAD(P)H-dependent 6'-deoxychalcone synthase isoform X1 (A)
evm.TU.LG17.1275	up	up	up	—	K00660	CHS	chalcone synthase [EC:2.3.1.74] | (RefSeq) chalcone synthase-like (A)
evm.TU.LG22.1045	up	up	up	—	K13082	DFR	bifunctional dihydroflavonol 4-reductase/flavanone 4-reductase [EC:1.1.1.219 1.1.1.234] | (RefSeq) bifunctional dihydroflavonol 4-reductase/flavanone 4-reductase (A)
evm.TU.LG06.592	—	—	down	down	K05278	FLS	flavonol synthase [EC:1.14.20.6] | (RefSeq) flavonol synthase/flavanone 3-hydroxylase (A)
evm.TU.LG10.890	down	down	—	—	K05278	FLS	flavonol synthase [EC:1.14.20.6] | (RefSeq) flavonol synthase/flavanone 3-hydroxylase (A)
evm.TU.LG10.891	—	—	down	down	K05278	FLS	flavonol synthase [EC:1.14.20.6] | (RefSeq) flavonol synthase/flavanone 3-hydroxylase-like (A)
evm.TU.LG04.44	—	—	down	—	K13065	HCT	shikimate O-hydroxycinnamoyltransferase [EC:2.3.1.133] | (RefSeq) shikimate O-hydroxycinnamoyltransferase-like isoform X1 (A)
evm.TU.LG08.1371	—	down	down	down	K13065	HCT	shikimate O-hydroxycinnamoyltransferase [EC:2.3.1.133] | (RefSeq) omega-hydroxypalmitate O-feruloyl transferase-like (A)
evm.TU.LG08.509	—	—	down	—	K13065	HCT	shikimate O-hydroxycinnamoyltransferase [EC:2.3.1.133] | (RefSeq) hydroxycinnamoyltransferase 1 (A)
evm.TU.LG08.785	down	down	down	—	K13065	HCT	shikimate O-hydroxycinnamoyltransferase [EC:2.3.1.133] | (RefSeq) stemmadenine O-acetyltransferase (A)
evm.TU.LG13.256	down	down	—	down	K13065	HCT	shikimate O-hydroxycinnamoyltransferase [EC:2.3.1.133] | (RefSeq) anthranilate N-benzoyltransferase protein 2-like (A)
evm.TU.LG22.268	down	down	down	down	K13065	HCT	shikimate O-hydroxycinnamoyltransferase [EC:2.3.1.133] | (RefSeq) omega-hydroxypalmitate O-feruloyl transferase (A)

## Sheet: Table S6
Table S6. List of MYB/bHLH/WD40 gene famliy members in P. oleracea. Red font in the text indicates genes identified by WGCNA as being positively correlated with Peonidin-3-O-glucoside.
MYB	bHLH	WD40
evm.TU.LG01.1500	evm.TU.LG01.1741	evm.TU.LG01.1158
evm.TU.LG01.1712	evm.TU.LG01.2043	evm.TU.LG01.1606
evm.TU.LG01.1713	evm.TU.LG01.2562	evm.TU.LG01.2251
evm.TU.LG01.2432	evm.TU.LG01.2617	evm.TU.LG01.2338
evm.TU.LG01.2631	evm.TU.LG01.2681	evm.TU.LG01.35
evm.TU.LG01.2907	evm.TU.LG01.2752	evm.TU.LG01.639
evm.TU.LG01.2932	evm.TU.LG02.1142	evm.TU.LG01.825
evm.TU.LG02.1193	evm.TU.LG02.1283	evm.TU.LG02.101
evm.TU.LG02.2398	evm.TU.LG02.162	evm.TU.LG02.1468
evm.TU.LG02.668	evm.TU.LG02.170	evm.TU.LG02.1694
evm.TU.LG02.945	evm.TU.LG02.276	evm.TU.LG02.1907
evm.TU.LG02.985	evm.TU.LG02.28	evm.TU.LG02.2342
evm.TU.LG04.1052	evm.TU.LG02.360	evm.TU.LG02.2477
evm.TU.LG04.2693	evm.TU.LG02.97	evm.TU.LG02.2511
evm.TU.LG04.3228	evm.TU.LG03.1005	evm.TU.LG02.498
evm.TU.LG04.3327	evm.TU.LG03.1954	evm.TU.LG02.692
evm.TU.LG04.3422	evm.TU.LG03.269	evm.TU.LG03.1014
evm.TU.LG04.3503	evm.TU.LG03.320	evm.TU.LG03.2518
evm.TU.LG04.480	evm.TU.LG03.406	evm.TU.LG03.398
evm.TU.LG05.1119	evm.TU.LG03.719	evm.TU.LG03.578
evm.TU.LG05.1182	evm.TU.LG04.1845	evm.TU.LG03.680
evm.TU.LG05.1203	evm.TU.LG04.2103	evm.TU.LG03.761
evm.TU.LG05.128	evm.TU.LG04.2140	evm.TU.LG04.1115
evm.TU.LG05.1599	evm.TU.LG04.3030	evm.TU.LG04.1766
evm.TU.LG06.1058	evm.TU.LG04.3043	evm.TU.LG04.241
evm.TU.LG06.1171	evm.TU.LG04.3178	evm.TU.LG04.2863
evm.TU.LG06.187	evm.TU.LG04.420	evm.TU.LG04.470
evm.TU.LG06.821	evm.TU.LG04.491	evm.TU.LG05.156
evm.TU.LG07.647	evm.TU.LG05.1160	evm.TU.LG05.1657
evm.TU.LG08.1238	evm.TU.LG05.149	evm.TU.LG06.1642
evm.TU.LG08.1714	evm.TU.LG05.1517	evm.TU.LG06.483
evm.TU.LG08.327	evm.TU.LG05.2231	evm.TU.LG06.612
evm.TU.LG08.832	evm.TU.LG05.277	evm.TU.LG06.996
evm.TU.LG09.1023	evm.TU.LG05.741	evm.TU.LG07.86
evm.TU.LG09.780	evm.TU.LG06.1073	evm.TU.LG08.1081
evm.TU.LG09.979	evm.TU.LG06.1142	evm.TU.LG08.1124
evm.TU.LG10.1464	evm.TU.LG06.174	evm.TU.LG08.1586
evm.TU.LG10.217	evm.TU.LG06.212	evm.TU.LG08.1842
evm.TU.LG11.1428	evm.TU.LG06.519	evm.TU.LG08.945
evm.TU.LG11.29	evm.TU.LG07.1178	evm.TU.LG08.985
evm.TU.LG11.517	evm.TU.LG07.1989	evm.TU.LG09.1112
evm.TU.LG11.979	evm.TU.LG07.527	evm.TU.LG09.1335
evm.TU.LG12.1431	evm.TU.LG07.921	evm.TU.LG09.1742
evm.TU.LG13.405	evm.TU.LG08.1584	evm.TU.LG09.1836
evm.TU.LG13.693	evm.TU.LG08.1699	evm.TU.LG09.1894
evm.TU.LG14.1601	evm.TU.LG08.1804	evm.TU.LG09.221
evm.TU.LG14.1766	evm.TU.LG08.449	evm.TU.LG09.850
evm.TU.LG14.768	evm.TU.LG08.520	evm.TU.LG11.1615
evm.TU.LG14.941	evm.TU.LG08.610	evm.TU.LG11.262
evm.TU.LG14.942	evm.TU.LG09.1295	evm.TU.LG11.955
evm.TU.LG15.289	evm.TU.LG09.1331	evm.TU.LG12.1152
evm.TU.LG16.166	evm.TU.LG09.1402	evm.TU.LG12.1309
evm.TU.LG16.270	evm.TU.LG09.1410	evm.TU.LG12.1358
evm.TU.LG16.371	evm.TU.LG09.1512	evm.TU.LG12.598
evm.TU.LG16.79	evm.TU.LG09.1556	evm.TU.LG12.968
evm.TU.LG17.209	evm.TU.LG09.220	evm.TU.LG13.1354
evm.TU.LG18.1502	evm.TU.LG09.245	evm.TU.LG13.137
evm.TU.LG18.1643	evm.TU.LG09.327	evm.TU.LG13.669
evm.TU.LG18.1768	evm.TU.LG09.683	evm.TU.LG13.671
evm.TU.LG18.183	evm.TU.LG09.685	evm.TU.LG13.802
evm.TU.LG19.1363	evm.TU.LG11.1568	evm.TU.LG13.889
evm.TU.LG19.1403	evm.TU.LG11.1569	evm.TU.LG13.987
evm.TU.LG19.1471	evm.TU.LG11.1570	evm.TU.LG14.1507
evm.TU.LG20.1167	evm.TU.LG11.372	evm.TU.LG14.826
evm.TU.LG20.130	evm.TU.LG12.1088	evm.TU.LG14.919
evm.TU.LG20.382	evm.TU.LG12.1435	evm.TU.LG15.577
evm.TU.LG21.105	evm.TU.LG12.1719	evm.TU.LG17.432
evm.TU.LG21.46	evm.TU.LG12.731	evm.TU.LG17.985
evm.TU.LG22.1090	evm.TU.LG13.1135	evm.TU.LG18.1156
evm.TU.LG22.1448	evm.TU.LG13.1141	evm.TU.LG18.1258
evm.TU.LG22.146	evm.TU.LG13.1309	evm.TU.LG19.1212
evm.TU.LG22.287	evm.TU.LG13.1310	evm.TU.LG19.335
evm.TU.LG22.884	evm.TU.LG13.1334	evm.TU.LG19.618
evm.TU.LG23.623	evm.TU.LG13.295	evm.TU.LG19.824
evm.TU.LG24.1363	evm.TU.LG13.344	evm.TU.LG20.1135
evm.TU.LG25.155	evm.TU.LG13.618	evm.TU.LG20.182
evm.TU.LG25.179	evm.TU.LG13.692	evm.TU.LG20.718
evm.TU.LG25.239	evm.TU.LG14.1224	evm.TU.LG21.350
evm.TU.LG25.376	evm.TU.LG14.1701	evm.TU.LG21.648
evm.TU.LG25.598	evm.TU.LG14.1751	evm.TU.LG21.809
	evm.TU.LG14.1817	evm.TU.LG22.1193
	evm.TU.LG14.258	evm.TU.LG22.22
	evm.TU.LG14.669	evm.TU.LG22.723
	evm.TU.LG14.995	evm.TU.LG22.824
	evm.TU.LG15.1152	evm.TU.LG22.870
	evm.TU.LG15.418	evm.TU.LG23.697
	evm.TU.LG15.883	evm.TU.LG23.732
	evm.TU.LG16.423	evm.TU.LG24.1044
	evm.TU.LG16.563	evm.TU.LG24.1214
	evm.TU.LG16.579	evm.TU.LG24.1295
	evm.TU.LG18.1208	evm.TU.LG24.216
	evm.TU.LG18.1402	evm.TU.LG25.435
	evm.TU.LG18.1499	evm.TU.LG25.760
	evm.TU.LG18.1792
	evm.TU.LG19.1294
	evm.TU.LG19.1339
	evm.TU.LG20.108
	evm.TU.LG20.379
	evm.TU.LG20.483
	evm.TU.LG20.680
	evm.TU.LG21.2
	evm.TU.LG21.225
	evm.TU.LG21.308
	evm.TU.LG21.379
	evm.TU.LG21.411
	evm.TU.LG21.49
	evm.TU.LG22.1395
	evm.TU.LG22.44
	evm.TU.LG22.479
	evm.TU.LG22.619
	evm.TU.LG24.1290
	evm.TU.LG24.1332
	evm.TU.LG25.1038
	evm.TU.LG25.1165
	evm.TU.LG25.203
	evm.TU.LG25.963
	evm.TU.LG26.472

## Sheet: Table S7
Table S7. Information on trancription factor related to anthocyanin metabolism. Red font in the text indicates genes identified by WGCNA as being positively correlated with Peonidin-3-O-glucoside.
Dihydroquercetin related
	1-J VS 3-J
geneID	Log2FC_gene	Regulation_gene	Log2FC_meta	Regulation_meta	Compounds	ninequadrants	Type
evm.TU.LG01.2432	-1.25257	down	1.6956122255105774	up	Dihydroquercetin	1	MYB
Dihydrokaempferol related
	1-J VS 3-J				1-Y VS 2-Y				1-Y VS 3-Y
geneID	Log2FC_gene	Regulation_gene	Log2FC_meta		Log2FC_gene	Regulation_gene	Log2FC_meta	Regulation_meta	Log2FC_gene	Regulation_gene	Log2FC_meta	Regulation_meta	Compounds	ninequadrants	Type
evm.TU.LG20.1167	8.1364155976063	up	2.1854040551432847	up	8.84459845161214	up	1.461657842579068	up	7.30341976654322	up	1.1063898947891715	up	Dihydrokaempferol	3	MYB
evm.TU.LG04.2863	-1.54903	down	2.1854040551432847	up	-1.94284	down	1.461657842579068	up	-1.88069	down	1.1063898947891715	up	Dihydrokaempferol	1	WD40
Peonidin related
	1-J VS 3-J				1-Y VS 2-Y				1-Y VS 3-Y
geneID	Log2FC_gene	Regulation_gene	Log2FC_meta	Regulation_meta	Log2FC_gene	Regulation_gene	Log2FC_meta	Regulation_meta	Log2FC_gene	Regulation_gene	Log2FC_meta	Regulation_meta	Compounds	ninequadrants	Type
evm.TU.LG14.1224	1.59620256484399	up	3.724510236795932	up	2.70304431452063	up	5.449760171211183	up	1.96142779194288	up	7.538662886804345	up	Peonidin-3-O-glucoside	3	bHLH
evm.TU.LG16.423	11.2698813546075	up	3.724510236795932	up	9.28230149273962	up	5.449760171211183	up	10.021063337913	up	7.538662886804345	up	Peonidin-3-O-glucoside	3	bHLH
evm.TU.LG01.2752	1.97969167010269	up	3.724510236795932	up	2.40271410797527	up	5.449760171211183	up	1.55584777908302	up	7.538662886804345	up	Peonidin-3-O-glucoside	3	bHLH
evm.TU.LG02.668	3.09037	up	3.724510236795932	up	1.31119919326306	up	5.449760171211183	up	1.40254901317824	up	7.538662886804345	up	Peonidin-3-O-glucoside	3	MYB
evm.TU.LG13.671	7.1910957347653	up	3.724510236795932	up	7.59967071404214	up	5.449760171211183	up	9.23107219120921	up	7.538662886804345	up	Peonidin-3-O-glucoside	3	WD40
evm.TU.LG22.1193	1.67596067936342	up	3.724510236795932	up	1.33015362806634	up	5.449760171211183	up	1.50603189178374	up	7.538662886804345	up	Peonidin-3-O-glucoside	3	WD40
evm.TU.LG02.1694	2.12180124046945	up	3.724510236795932	up	1.15344723690768	up	5.449760171211183	up	1.89447833489897	up	7.538662886804345	up	Peonidin-3-O-glucoside	3	WD40
evm.TU.LG25.760	1.87853166238348	up	3.724510236795932	up	1.0083665777556	up	5.449760171211183	up	1.39102041699514	up	7.538662886804345	up	Peonidin-3-O-glucoside	3	WD40

## Sheet: Table S8
Table S8. Connectivity statistics of genes in the brown module identified by WGCNA.
geneID	moduleColors	kTotal	kWithin	kOut	kDiff	1-Y-1	1-Y-2	1-Y-3	2-Y-1	2-Y-2	2-Y-3	3-Y-1	3-Y-2	3-Y-3	1-J-1	1-J-2	1-J-3	2-J-1	2-J-2	2-J-3	3-J-1	3-J-2	3-J-3
evm.TU.Contig9.4	brown	4.96903565183361	1.38553165549108	3.58350399634254	-2.19797	118.66	100.104	93.8673	106.367	109.159	83.1158	94.4497	104.88	95.9906	114.858	108.34	92.2995	107.877	93.7609	112.15	88.021	79.1676	81.1865
evm.TU.LG01.1044	brown	247.522712875353	142.226036146762	105.296676728591	36.9293594181708	17.5544	14.8858	15.8327	10.706	11.2817	7.9856	14.3875	11.9112	10.0444	21.8306	17.7435	32.6942	13.3285	17.4604	13.5465	15.8722	16.6309	14.373
evm.TU.LG01.1112	brown	15.7315947654152	4.78665898640364	10.9449357790115	-6.15828	11.1395	8.3711	10.5232	10.0733	7.9476	12.9811	5.9621	7.8092	8.5185	7.257	8.6096	13.1742	9.328	9.396	10.626	8.9902	7.8497	7.9129
evm.TU.LG01.1127	brown	600.289389090862	213.671383093975	386.618005996887	-172.947	17.6371	20.3229	18.5943	17.0358	17.5864	19.9822	14.0607	10.5103	9.981	50.2276	50.8067	60.5374	24.186	34.2092	25.8044	20.2802	19.4567	28.4325
evm.TU.LG01.1156	brown	171.939932904578	97.7928537957971	74.147079108781	23.6457746870161	5.4375	5.4339	5.8406	4.8127	5.7016	4.7625	1.498	0.9587	1.3372	6.5901	7.057	14.295	5.7734	7.421	6.1121	2.7117	1.6818	1.5392
evm.TU.LG01.1170	brown	18.8973445680612	10.9166317492913	7.98071281876984	2.93591893052147	21.5512	17.2421	18.1824	19.1834	23.3954	17.8311	20.9827	20.8746	23.0999	26.0684	17.0174	31.5807	13.0788	16.2265	15.4913	22.1724	22.7962	19.7162
evm.TU.LG01.1171	brown	54.773060723606	40.5375593175419	14.2355014060641	26.3020579114779	13.7236	8.1171	11.7854	10.7535	11.3874	11.4409	8.2207	11.1133	7.7832	11.698	14.013	19.0873	8.0701	14.1568	8.2054	7.7098	8.8066	9.3603
evm.TU.LG01.1208	brown	170.800645547318	89.237291060804	81.563354486514	7.67393657428997	91.567	104.99	97.261	61.8536	65.7028	47.7429	79.7465	55.7253	43.2289	105.899	68.9893	111.519	44.9267	66.3088	49.2139	61.0249	72.1187	56.3794
evm.TU.LG01.129	brown	61.5881773277767	30.2037895638426	31.3843877639342	-1.1806	32.1137	12.0881	28.7024	17.3326	23.3899	18.6876	16.3801	25.3191	17.1877	24.6164	40.9676	23.2599	14.4457	18.6981	16.0525	17.1228	17.1596	18.1985
evm.TU.LG01.1313	brown	209.79851620044	151.416118960259	58.3823972401811	93.033721720078	7.3987	4.8293	7.9618	4.5914	5.4252	5.6896	5.2658	4.7977	4.9502	10.3712	8.5964	8.5926	3.6448	6.5445	5.3077	5.2808	6.2297	4.8891
evm.TU.LG01.1339	brown	7.01701745884453	1.59112841083688	5.42588904800765	-3.83476	27.6869	27.8663	22.6712	26.9706	26.0307	26.7564	29.1477	23.4144	29.4064	22.6145	23.4648	36.6099	31.8722	23.2516	28.5154	27.6998	27.7153	26.3361
evm.TU.LG01.1362	brown	122.69812401124	58.3340165870649	64.3641074241749	-6.03009	107.77	150.008	128.931	113.152	126.634	149.703	54.3944	59.1694	67.8532	154.455	131.221	157.994	67.6976	49.7779	51.9457	40.1945	47.2777	41.6955
evm.TU.LG01.138	brown	38.0075189385332	18.3906696691239	19.6168492694094	-1.22618	17.1699	13.6436	14.0137	12.9176	14.053	13.0168	14.6998	10.4749	7.8652	20.3857	18.0135	11.8585	5.0454	8.5035	6.3606	9.821	15.3172	9.427
evm.TU.LG01.141	brown	96.8352830346206	39.4050163791973	57.4302666554233	-18.0253	25.9034	23.8629	26.9622	22.9476	24.303	28.1175	21.4655	22.5052	22.2928	26.1437	31.1877	24.8211	26.3681	26.0045	26.615	21.021	20.3296	21.0802
evm.TU.LG01.1430	brown	3.22825118613389	1.06858353947729	2.1596676466566	-1.09108	7.7621	5.9592	3.6899	3.8006	3.8846	7.9402	2.539	6.345	2.2758	6.9445	4.4681	5.7579	1.9015	4.7817	6.3873	5.0696	5.0088	5.7304
evm.TU.LG01.1471	brown	358.038667887561	258.691818715818	99.3468491717427	159.344969544075	6.066	3.7654	4.0626	0.0536	0.658	0.321	0	0	0.1686	9.2635	8.6355	4.5683	0.8857	0.1575	0.8941	1.2437	0.4399	0.6177
evm.TU.LG01.1598	brown	180.808522555947	107.757980775555	73.0505417803929	34.7074389951616	65.6183	59.1992	65.1409	37.9434	38.8948	33.3957	48.7264	41.8141	26.934	69.2122	80.5435	56.9535	25.9699	45.6221	27.8163	44.603	49.842	50.6049
evm.TU.LG01.1600	brown	426.866929504282	286.93	139.936880231581	146.993169041119	3.0199	4.7183	4.1473	1.5022	1.0555	0.7021	1.4112	1.08	1.3281	12.0398	11.7282	10.1029	1.5853	2.3427	1.1965	2.9019	2.3096	2.3871
evm.TU.LG01.1607	brown	101.734812982244	50.1835400412968	51.5512729409472	-1.36773	18.7476	14.9047	17.5005	16.4943	16.8885	19.824	9.7105	11.3589	13.4876	19.1834	21.4367	18.2455	16.3129	14.2669	16.17	10.2419	9.5404	9.5803
evm.TU.LG01.1660	brown	338.581622480985	246.076820604136	92.5048018768487	153.572018727287	20.7056	23.6765	23.352	11.4735	11.9623	15.7592	11.7282	10.1471	10.3328	36.6644	25.1633	27.1638	12.5526	16.2774	13.868	16.3787	15.4446	17.1981
evm.TU.LG01.1664	brown	311.209816615807	185.234572004667	125.97524461114	59.2593273935266	5.1789	7.659	7.3153	6.6655	5.2329	6.1646	1.7424	3.3338	3.796	10.1935	14.3094	15.5929	7.3583	5.1991	7.0554	4.7587	3.7627	4.8197
evm.TU.LG01.170	brown	54.2134053494061	38.9531508275973	15.2602545218087	23.6928963057886	9.588	9.2831	10.8453	22.6468	23.1078	17.7153	29.9527	24.2267	20.4948	29.1046	25.1125	59.4712	18.9411	20.855	16.0718	13.6993	15.1238	16.6076
evm.TU.LG01.1769	brown	359.266952845374	233.565874765441	125.701078079933	107.864796685508	4.8404	4.5538	3.8569	0.1655	0.3807	0.5364	0.2488	0.136	0.4336	5.8918	7.0288	2.9816	0.1553	0	0.2434	0.04	0	0
evm.TU.LG01.1776	brown	87.4548646264824	27.9079954750513	59.5468691514312	-31.6389	16.5789	9.4694	20.1781	10.2926	13.8504	16.5631	5.5353	6.6613	5.0387	13.4428	20.0535	12.6431	14.494	19.0546	17.4144	11.0164	11.1611	13.9171
evm.TU.LG01.1786	brown	128.15431695977	60.3621855700277	67.792131389742	-7.42995	14.8146	13.4953	17.827	15.088	15.3758	17.3385	13.1906	13.2338	11.7997	21.6466	25.7357	17.8238	10.8747	19.5052	15.4854	12.2016	11.5651	10.9953
evm.TU.LG01.1829	brown	609.909513093837	130.835477802072	479.074035291765	-348.239	1.9726	2.1513	1.8837	1.377	1.2368	1.685	1.2544	1.0743	1.0494	11.4394	6.2427	8.6484	4.4153	3.9606	4.4792	4.2118	4.662	3.9235
evm.TU.LG01.1890	brown	459.642729753266	302.591635201117	157.051094552149	145.540540648968	152.732	179.039	133.266	14.141	14.9297	10.5364	16.8695	16.4007	18.4545	203.725	146.499	182.245	10.3402	7.7551	8.5311	11.6075	12.2117	11.232
evm.TU.LG01.1902	brown	779.882944596838	134.731154191414	645.151790405424	-510.421	63.0831	63.4535	66.7512	57.3011	57.9584	68.7435	57.326	55.8867	56.5679	105.609	105.106	118.072	70.504	78.0592	77.8038	80.4971	85.9689	91.1309
evm.TU.LG01.1934	brown	455.351796313133	323.080695391698	132.271100921434	190.809594470264	18.9834	19.273	17.04	7.1155	7.4073	7.3577	3.3803	3.5802	3.2586	41.1406	51.5028	43.7714	10.0667	9.5674	8.2674	5.0401	5.6187	5.5628
evm.TU.LG01.1956	brown	329.557596660556	198.492872889471	131.064723771086	67.4281491183849	9.943	14.4085	11.5314	2.5152	2.0709	4.1103	1.7503	4.6693	4.3927	18.343	16.352	28.3085	9.9623	5.6062	6.6439	12.0799	10.9572	8.0443
evm.TU.LG01.1978	brown	167.573242543514	141.055927569455	26.5173149740592	114.538612595396	17.1075	23.2117	17.808	12.8442	16.2074	12.9825	11.1518	18.5538	27.7708	43.1507	35.9449	75.6728	4.3079	8.7378	10.5865	11.6628	14.8338	12.4292
evm.TU.LG01.20	brown	103.022355852579	47.1429762450127	55.8793796075668	-8.7364	20.165	16.8125	29.0716	14.3957	13.3667	19.6096	12.3459	18.1898	14.9467	18.4946	33.0839	16.8921	11.5698	13.9578	14.5002	14.5094	15.161	15.3294
evm.TU.LG01.2066	brown	204.083037406481	84.5793487006262	119.503688705855	-34.9243	18.8095	12.916	19.5198	17.7948	15.2351	18.6651	7.758	5.8234	11.0184	30.8032	28.6411	20.9761	16.823	16.5084	20.8433	13.8398	17.0556	12.1954
evm.TU.LG01.2101	brown	209.936754486721	123.885283659898	86.051470826823	37.8338128330746	0.3093	0.2444	0.6162	2.2568	3.2076	1.4767	0.9187	0.6954	0.2956	5.9462	6.2331	19.0055	1.9053	5.2793	3.6643	0.2384	0.3253	0.1692
evm.TU.LG01.2160	brown	136.387515739275	95.1149429803134	41.272572758962	53.8423702213514	30.3031	30.3262	32.0994	21.9904	22.832	26.868	28.321	30.2851	33.5908	37.647	50.5046	42.0598	25.9747	23.1475	22.469	19.3334	25.3184	24.9252
evm.TU.LG01.22	brown	83.288919983811	28.5514960647781	54.7374239190328	-26.1859	2.4592	3.2666	2.0834	10.7587	11.7669	11.5951	8.0204	6.9261	9.8151	22.6938	14.5191	17.421	7.2252	8.655	8.9267	9.4675	9.0958	8.4306
evm.TU.LG01.2222	brown	192.134521355194	64.9644005507505	127.170120804443	-62.2057	15.9121	18.9929	17.4113	14.5617	17.664	18.0731	15.3216	12.0912	10.3599	30.143	24.3702	18.8611	16.5358	18.2241	17.0554	17.7666	17.2828	18.5675
evm.TU.LG01.223	brown	406.441844295639	198.133917691067	208.307926604571	-10.174	29.0595	27.7633	28.72	23.5505	22.7353	24.7848	21.5205	22.6868	20.1287	35.4573	42.5673	40.4789	24.5356	32.8948	30.4318	22.1909	25.0454	24.0705
evm.TU.LG01.2236	brown	8.42977173000731	3.05550774438423	5.37426398562309	-2.31876	9.7149	6.1568	6.8058	5.2933	2.7295	2.2824	18.1111	10.2402	6.796	25.8583	2.5901	13.8777	2.8988	20.1123	3.1323	8.0147	10.5093	5.6279
evm.TU.LG01.2271	brown	35.632670657163	21.8539415586674	13.7787290984956	8.07521246017178	16.7143	20.0021	16.122	17.9096	19.2274	17.0379	16.9218	15.6225	18.0313	19.7653	17.2701	24.8657	19.0093	14.8759	17.7344	11.933	11.7793	11.5071
evm.TU.LG01.2275	brown	30.9605698508882	10.5450843968103	20.4154854540779	-9.8704	7.3778	8.6101	8.7427	11.0236	7.0617	11.1078	6.4567	7.6971	11.7953	13.7573	5.903	14.2741	2.1847	4.292	2.4354	4.874	6.8831	4.3946
evm.TU.LG01.2278	brown	56.1630934562733	21.8591139768155	34.3039794794578	-12.4449	24.2845	28.5014	26.7567	25.4431	26.088	24.2329	26.5565	17.617	17.191	26.8836	22.231	30.7407	21.3548	16.93	21.4708	19.2673	19.904	20.0373
evm.TU.LG01.2284	brown	252.241841789139	174.908844792596	77.3329969965424	97.5758477960538	24.3383	24.5915	22.7941	20.9557	21.7113	18.6941	16.9487	16.2376	17.9335	25.5602	26.2144	26.5029	20.7606	19.2998	22.6515	20.1858	19.6288	19.5288
evm.TU.LG01.231	brown	270.790320621024	143.590512981061	127.199807639963	16.3907053410971	11.8408	13.2472	11.2183	14.2216	15.2927	13.8851	6.1755	6.4921	5.9609	25.4001	26.713	43.6933	18.7441	14.8152	20.5935	4.8365	5.1628	5.6287
evm.TU.LG01.2325	brown	199.789087857594	120.533492539306	79.2555953182884	41.2778972210174	21.4434	18.154	21.6258	14.47	16.2459	21.9539	11.7087	14.6848	14.0067	21.1836	26.1457	21.0154	16.8683	16.9212	15.8528	16.5429	15.812	17.3941
evm.TU.LG01.2356	brown	50.5436261476984	19.3674091137294	31.176217033969	-11.8088	14.0945	18.0637	13.2058	4.6129	5.2286	3.1843	4.9485	3.4664	2.5408	6.7182	27.1568	4.7315	3.5728	12.6448	13.8856	1.4852	1.758	2.6102
evm.TU.LG01.2357	brown	180.39810141565	92.7782512589592	87.6198501566911	5.15840110226813	7.4325	7.2018	8.5874	4.8801	3.3512	5.8544	2.5215	1.6708	2.7966	7.3146	9.2619	7.7059	6.3519	4.85	5.2327	4.4191	6.5654	6.7308
evm.TU.LG01.2390	brown	263.547369412713	180.012023745021	83.5353456676913	96.4766780773301	4.5757	5.2297	3.1251	0.5365	0.9596	1.2036	2.1504	1.1755	2.2487	8.1259	5.2979	10.0401	2.5163	1.9687	2.2352	1.8137	3.7119	4.8901
evm.TU.LG01.2391	brown	497.589928208066	352.483507096897	145.106421111169	207.377085985728	16.4598	18.2226	16.4948	1.4504	1.2706	2.4791	1.1419	1.7025	1.0856	23.5369	21.9953	21.0358	0.4665	0.3041	1.1172	1.601	4.0352	2.0874
evm.TU.LG01.2392	brown	434.042799902683	303.072850221729	130.969949680954	172.102900540776	14.9338	10.8381	11.2719	2.0348	2.5079	2.3273	2.039	2.6227	1.6932	19.0359	15.6615	12.7682	2.2906	1.2298	2.9922	1.503	2.5765	1.3207
evm.TU.LG01.2393	brown	459.027150499458	319.166468419173	139.860682080285	179.305786338888	4.5643	4.7027	3.712	0.673	0.9806	0.9995	0.6601	0.4393	0.4051	6.0586	5.4019	4.4219	0.72	1.121	0.8844	0.7331	0.6312	1.1404
evm.TU.LG01.24	brown	266.487592659815	150.492381606387	115.995211053428	34.4971705529589	13.788	17.6802	17.136	9.3885	6.0133	7.4891	6.3974	5.3487	3.804	16.4323	10.1366	20.4986	9.6761	6.1247	6.1359	3.7483	4.3626	5.1646
evm.TU.LG01.2421	brown	146.139415098156	95.5632843718902	50.5761307262662	44.9871536456241	28.573	20.4911	21.1257	17.7255	19.2135	21.1834	16.8161	17.9621	12.5026	23.4458	26.5742	30.6023	22.4174	21.9649	20.9955	16.292	16.8932	14.3304
evm.TU.LG01.2424	brown	452.086455581659	271.703862378823	180.382593202836	91.3212691759874	21.059	17.8907	20.0164	8.0494	7.9519	9.9954	5.7572	7.1796	9.5322	21.7251	21.9556	17.5842	8.4661	7.496	9.2993	7.6594	6.9626	8.6994
evm.TU.LG01.2426	brown	568.411477410206	204.856	363.555160234806	-158.699	31.7734	24.3401	36.7511	4.5065	5.8342	7.7886	5.2685	9.0516	7.8703	72.3526	70.7585	120.18	46.558	51.5944	36.6684	35.1128	26.4835	36.4644
evm.TU.LG01.2433	brown	125.92076840395	61.8935966062697	64.0271717976798	-2.13358	21.9128	25.0339	24.966	31.3282	36.2016	30.8694	21.0029	20.2441	25.2903	46.3549	41.6871	52.7694	16.9596	34.4283	22.227	32.4714	31.9909	30.1294
evm.TU.LG01.245	brown	251.232631723389	144.530975091423	106.701656631966	37.8293184594567	36.5799	35.8169	42.2575	26.0791	26.415	33.1028	22.6314	26.6576	25.9611	37.8943	34.2265	40.5823	31.1381	31.6187	31.1399	27.054	27.8811	29.301
evm.TU.LG01.2457	brown	471.402153362004	370.772701952755	100.629451409249	270.143250543506	10.9174	10.2188	11.9613	0.8565	0.606	0.6569	0.4621	0.794	1.1046	16.7649	20.1041	23.7968	1.0383	0.5802	0.3229	0.8273	0.6078	0.885
evm.TU.LG01.2477	brown	107.930923743661	33.8198141769536	74.1111095667077	-40.2913	16.2743	14.1257	16.1776	14.3157	14.8163	17.5645	10.7261	12.3925	13.5215	18.8153	16.4877	16.9442	8.193	8.1288	8.6748	6.1209	7.1855	5.6864
evm.TU.LG01.2478	brown	247.896937411334	43.8779344164663	204.019002994867	-160.141	43.7746	32.1693	43.3735	30.3545	30.3882	39.6572	24.958	25.4962	19.0029	39.5318	48.1146	47.7036	44.0411	48.439	41.432	40.3708	38.8525	36.6667
evm.TU.LG01.2527	brown	12.1927744048491	5.82334047377754	6.36943393107157	-0.546093	74.1977	84.3853	72.2225	80.0026	78.4912	67.57	108.794	80.2069	57.7009	107.499	81.9623	94.05	64.5988	78.6575	65.4823	74.6665	80.1876	83.3999
evm.TU.LG01.2553	brown	596.694458479386	114.425198248883	482.269260230503	-367.844	2.145	2.6322	1.5559	4.2577	4.0583	6.9882	2.0374	1.651	1.8548	24.3707	20.6212	20.4128	6.6777	12.1245	11.2558	6.4692	6.3257	12.1866
evm.TU.LG01.2583	brown	23.1701290447419	8.58978729980402	14.5803417449379	-5.99055	22.3662	33.5254	23.983	23.6349	26.1991	32.3954	38.7022	32.9904	29.7123	35.8681	44.9785	39.1058	25.7524	21.5095	24.6902	31.0488	30.4063	32.4288
evm.TU.LG01.2647	brown	125.521751258834	63.0302003448391	62.4915509139947	0.538649430844458	30.1663	30.8152	30.3097	18.1888	19.3303	25.8057	19.6774	13.4832	9.103	27.3211	40.9277	26.3341	5.5007	8.855	4.4356	18.1805	17.6235	19.9695
evm.TU.LG01.2684	brown	406.661286660573	314.048338038363	92.6129486222104	221.435389416152	14.5234	19.489	13.1648	2.2735	3.3196	1.9836	0.9357	1.6902	1.4039	44.8488	34.5594	34.5326	1.7976	1.9069	2.0298	4.5097	7.99	5.882
evm.TU.LG01.2686	brown	301.618913124722	183.345884854191	118.273028270531	65.0728565836602	7.9739	5.5132	8.6388	4.8796	5.3296	5.4379	4.5542	5.1888	3.8098	8.3087	9.1178	9.5797	6.5341	7.4901	6.6128	5.545	5.8844	4.636
evm.TU.LG01.2688	brown	43.8436241339668	11.909680839219	31.9339432947478	-20.0243	23.0157	18.838	29.3074	16.9893	15.157	20.3377	13.0329	14.88	15.9921	14.199	30.7582	15.7178	19.4488	27.7079	28.5586	12.238	12.3474	11.8341
evm.TU.LG01.2689	brown	207.599414551375	162.279832382941	45.3195821684341	116.960250214507	171.486	181.488	174	71.519	67.3122	56.5923	60.0999	74.3016	52.3008	263.016	112.79	564.532	86.5199	128.709	90.7516	63.0767	67.3921	42.2799
evm.TU.LG01.2703	brown	218.754616558248	130.506538268472	88.2480782897763	42.2584599786955	18.7622	15.439	17.4879	8.9739	10.9001	12.8384	5.995	3.9184	3.8841	19.1081	17.4027	20.5062	8.1498	11.3267	9.3713	12.8763	12.2646	15.5359
evm.TU.LG01.2738	brown	31.7194921404107	9.37164086820698	22.3478512722037	-12.9762	5.7724	3.1289	6.1701	4.1887	6.0527	5.9048	2.3158	4.5891	3.4811	5.3964	5.5628	5.8117	6.3953	3.9575	6.5135	3.4878	1.9247	2.6331
evm.TU.LG01.2740	brown	136.40405331824	71.8451112363998	64.5589420818407	7.28616915455919	81.7023	76.4502	64.8439	81.0054	86.4581	83.488	61.9535	64.0033	65.7237	109.273	112.282	91.3819	74.0152	70.7599	76.1268	63.4051	69.5456	70.2753
evm.TU.LG01.2744	brown	76.2387624044654	48.6537455459601	27.5850168585054	21.0687286874547	104.313	101.824	106.26	98.5812	96.9442	109.748	90.0891	94.8168	93.3389	109.749	103.486	152.963	84.7311	90.8306	89.2005	113.067	111.34	104.392
evm.TU.LG01.2765	brown	46.9186618983615	31.7066912369188	15.2119706614426	16.4947205754762	47.8309	41.6082	51.1891	74.9577	106.347	69.5985	42.2983	31.5434	35.7312	87.9759	92.9601	127.817	39.6063	56.8861	41.5772	17.4113	5.7484	6.6299
evm.TU.LG01.2773	brown	26.6480670586118	7.65021364443127	18.9978534141806	-11.3476	14.2361	10.467	16.4289	11.8715	11.761	15.3156	9.2873	8.8705	6.6018	12.1451	14.1142	10.6213	8.1081	12.9669	9.4432	12.1708	12.4087	13.7384
evm.TU.LG01.2821	brown	113.456586376938	80.2965607703715	33.1600256065666	47.1365351638049	17.4407	25.5274	18.1792	5.2014	4.8484	9.2939	5.7542	5.7897	9.549	48.7821	18.1214	13.1996	0.5621	0.8551	0.9382	2.09	2.5165	2.116
evm.TU.LG01.2902	brown	335.207663185173	156.967972497375	178.239690687798	-21.2717	2.9028	3.2256	2.9763	0.9635	0.9848	0.917	1.7993	1.9672	1.6062	57.0026	37.6258	30.0794	5.653	3.6427	5.8819	6.4721	8.8434	7.1854
evm.TU.LG01.2916	brown	273.016121786217	161.305035822239	111.711085963979	49.5939498582599	328.124	265.606	412.49	230.146	243.895	204.83	175.912	147.995	89.3905	330.119	437.139	339.63	118.264	221.248	141.611	152.59	148.065	148.489
evm.TU.LG01.2941	brown	16.8221053038971	3.45743369733279	13.3646716065643	-9.90724	29.6614	26.1192	25.9669	25.4994	31.395	18.3654	17.4515	15.7037	14.6592	21.7103	35.7405	25.631	15.4037	10.3792	14.0096	27.8282	35.0849	25.2636
evm.TU.LG01.295	brown	447.093300166299	185.180594412859	261.91270575344	-76.7321	9.5979	6.4769	14.0953	1.8687	1.4692	3.655	1.1524	1.1812	1.431	15.386	21.9317	14.3924	8.6841	10.2684	7.4688	7.6365	6.1884	7.2409
evm.TU.LG01.314	brown	80.1873865079702	40.071668639086	40.1157178688842	-0.0440492	7.4865	5.8094	9.3312	7.0228	8.4573	8.8219	5.9956	3.8587	2.5345	8.2697	11.0627	8.8943	6.3849	6.1662	7.8623	5.7177	6.4591	7.6543
evm.TU.LG01.326	brown	268.073745938502	157.831560105913	110.242185832589	47.5893742733235	15.3473	8.5914	22.516	10.3832	12.4827	13.2809	5.8847	3.6831	3.4781	21.3988	27.1468	24.2499	9.8999	19.0299	12.0564	9.3715	9.0291	9.7174
evm.TU.LG01.33	brown	26.7116546162064	18.5383847074031	8.17326990880328	10.3651147985998	7.2613	9.9785	9.9551	13.3214	12.3793	14.3664	8.3958	14.5179	21.7467	21.0975	17.2227	23.7987	10.839	8.1987	8.1794	11.3773	10.6183	10.3934
evm.TU.LG01.377	brown	80.4353302295356	26.3187327677495	54.116597461786	-27.7979	24.7606	17.6723	25.0177	7.2055	9.4865	5.8451	4.4057	2.007	2.4315	27.6235	15.7989	14.5133	23.8294	20.316	18.4378	14.0376	14.2708	9.9601
evm.TU.LG01.467	brown	420.312263498286	286.921590639026	133.390672859259	153.530917779767	6.7053	2.7979	4.7704	0	0	0	0	0	0	5.3869	8.4568	6.3056	0	0	0	0	0	0
evm.TU.LG01.508	brown	550.586799496378	195.694954784873	354.891844711506	-159.197	6.474	5.0021	6.7495	3.1036	2.7281	2.8471	2.1149	2.7882	1.7562	24.5074	37.882	33.2818	10.1085	12.0267	8.8844	8.7536	7.7623	9.8865
evm.TU.LG01.515	brown	344.289073694769	237.014026979748	107.275046715021	129.738980264728	55.4474	80.1176	67.2389	15.9308	16.6057	17.3825	24.7183	21.6545	22.3268	73.2467	53.9882	104.719	25.4239	20.8111	18.4466	17.984	18.9226	21.8847
evm.TU.LG01.530	brown	16.4337297292779	7.43692233995611	8.99680738932179	-1.55989	55.7037	73.4986	69.7486	53.6369	46.3934	40.2131	86.2263	67.2608	45.6821	68.422	46.1146	109.088	46.4404	70.5405	53.5428	67.9735	79.4138	59.1394
evm.TU.LG01.55	brown	90.4254187395802	39.8574474713258	50.5679712682544	-10.7105	9.4329	7.9473	13.3217	8.8107	9.891	10.9456	6.5856	3.6396	3.027	11.3762	19.3271	7.9742	5.0404	9.6111	7.0091	7.464	7.0325	9.008
evm.TU.LG01.561	brown	393.617590649261	225.942294691973	167.675295957288	58.2669987346847	5.8502	7.1691	4.3455	1.3564	0.8318	1.3186	0.5437	0.8916	1.2436	5.0675	5.6925	6.3142	0.7634	0.5309	1.0637	0.6551	0.6604	0.8134
evm.TU.LG01.684	brown	100.692595624283	57.5635858088872	43.1290098153953	14.4345759934919	41.27	44.3757	39.9441	34.4632	38.8926	29.3598	30.0057	19.7344	18.8052	51.3439	39.9732	42.7594	37.5355	40.8457	39.1289	25.7767	23.4368	22.9265
evm.TU.LG01.69	brown	492.065654532586	249.071831150246	242.993823382341	6.07800776790521	118.732	186.328	151.662	95.8556	105.496	126.499	65.179	37.3415	27.2474	479.752	383.85	648.439	214.934	269.705	224.588	79.7539	72.2357	82.719
evm.TU.LG01.70	brown	7.10258140535909	2.65555354453348	4.4470278608256	-1.79147	40.2717	56.7919	48.6982	61.7207	63.0588	55.3592	72.5183	47.5817	36.7449	79.239	43.6715	63.6463	40.1323	54.6342	42.553	50.2606	52.77	52.1858
evm.TU.LG01.743	brown	69.6595978907396	34.5726027413863	35.0869951493534	-0.514392	44.2503	27.904	39.8796	32.3695	28.5325	30.0557	32.6366	34.2984	30.6107	35.1353	48.5061	35.2026	30.3028	31.0571	34.5351	26.3866	25.7872	30.675
evm.TU.LG01.753	brown	492.448088373017	333.776285103975	158.671803269042	175.104481834932	36.22	33.5318	37.4088	12.941	13.4394	10.4972	13.0096	5.1059	5.8428	76.6396	66.5684	75.5373	16.4881	19.504	19.1319	28.2954	25.378	26.9491
evm.TU.LG01.763	brown	86.1738503785825	48.2597258780581	37.9141245005244	10.3456013775337	11.7137	6.0742	8.1669	8.8127	7.3695	17.5744	1.0035	1.536	5.037	49.5496	28.0858	9.3708	0.7515	1.5679	0.7854	6.9645	6.159	6.1495
evm.TU.LG01.767	brown	248.463315074908	128.985981375515	119.477333699393	9.50864767612191	19.4387	27.6031	27.3237	24.6907	26.0299	25.6522	21.195	21.8487	38.5374	86.4765	40.069	126.99	55.1995	46.7166	43.1632	17.0944	15.7514	12.1763
evm.TU.LG01.8	brown	758.14577359158	154.19358276331	603.95219082827	-449.759	20.7616	17.3134	19.7605	10.8935	10.4894	14.921	8.5318	9.2966	10.1833	41.1338	40.4823	37.0182	22.3311	21.011	24.5906	25.4469	24.5947	25.4424
evm.TU.LG01.804	brown	352.848960194042	269.405909049602	83.4430511444391	185.962857905163	21.2337	20.657	20.9565	15.5806	16.2564	16.4166	18.5223	17.6428	15.0415	24.6188	25.0915	28.1967	15.9285	20.3284	17.9438	17.0351	15.9704	16.6448
evm.TU.LG01.875	brown	50.6111879290166	24.8554234910857	25.7557644379309	-0.900341	8.8124	11.2083	10.9378	7.5108	6.8237	12.7592	5.4357	5.6382	6.5586	10.9549	7.5544	11.9738	9.8118	7.6218	7.7722	7.9264	6.4156	7.0729
evm.TU.LG01.94	brown	418.274341184776	280.338985474257	137.93535571052	142.403629763737	155.751	123.804	193.049	58.1999	56.1999	75.0301	54.6801	40.7991	38.1436	184.629	238.104	233.855	94.9565	78.5556	70.2067	99.6089	115.23	109.537
evm.TU.LG01.960	brown	55.715952671685	20.3097265484516	35.4062261232334	-15.0965	23.6809	15.4177	29.8652	21.9678	23.7118	29.2398	24.8937	16.0825	12.1192	29.8528	31.628	25.871	21.0312	26.318	25.0917	22.012	22.6226	24.2949
evm.TU.LG02.1028	brown	109.386	71.9912367712409	37.3950818113591	34.5961549598818	82.3917	76.4583	67.8537	35.5406	49.0659	40.2909	31.2986	21.2144	17.5752	218.402	148.375	32.4701	35.8953	27.4797	37.0388	6.2908	6.7476	2.6205
evm.TU.LG02.1030	brown	11.0663614251133	5.07373074020528	5.99263068490799	-0.9189	12.7528	8.8174	12.5452	8.5607	10.0704	18.0382	11.0063	12.3873	8.632	12.2325	13.0795	15.8699	10.061	10.4317	12.9845	9.985	9.9338	12.0881
evm.TU.LG02.109	brown	490.794566791558	274.61926589015	216.175300901408	58.4439649887418	11.5248	10.161	14.1133	6.5901	8.1224	12.8522	3.4961	4.0347	2.2342	27.4986	27.4669	40.6269	13.3096	12.2336	9.7858	11.5139	9.4371	12.4601
evm.TU.LG02.115	brown	126.461794586761	57.9360299170857	68.5257646696749	-10.5897	1.923	1.6118	2.2437	0.2818	0.3457	0.4215	1.2426	1.6056	3.0713	8.3383	5.9559	3.0328	0.2961	0.9928	0.6078	2.9944	2.8022	1.8658
evm.TU.LG02.1224	brown	180.362042373289	110.777233020458	69.5848093528314	41.1924236676265	61.1119	64.9583	67.0307	57.7591	54.7094	51.7555	1.8374	2.5497	1.4041	90.9383	81.9007	111.987	63.7752	61.7645	52.6136	2.7248	3.9036	1.218
evm.TU.LG02.1251	brown	112.61143645671	76.609171077929	36.0022653787811	40.6069056991479	10.816	9.1571	17.0022	9.1337	8.0238	12.8707	7.6399	9.0971	9.2545	13.3389	13.1941	18.3648	10.9332	11.5969	9.6202	10.9368	8.9754	8.1117
evm.TU.LG02.1253	brown	93.1777052932227	47.8118654853076	45.3658398079151	2.44602567739247	6.5837	6.3832	5.6307	6.1239	5.578	7.2197	2.7254	2.8021	3.6426	7.6569	6.3143	7.2809	5.15	4.8821	6.9747	4.1232	3.7293	3.6118
evm.TU.LG02.1263	brown	156.534973420911	117.331995481595	39.2029779393168	78.1290175422778	16.9688	15.0131	15.9023	19.0136	15.4374	22.4877	12.5371	15.7811	14.49	24.3523	24.0596	37.2392	14.2999	19.4111	14.1211	14.4299	13.6257	11.6092
evm.TU.LG02.1264	brown	12.8905494361668	3.71577571489239	9.17477372127443	-5.459	16.7153	24.4772	25.1022	23.9282	21.1956	22.0033	13.8539	13.0349	16.9247	18.1214	25.7955	21.5818	19.3539	16.0651	19.2875	18.0405	22.4829	22.1931
evm.TU.LG02.1271	brown	272.003914950555	161.323657744543	110.680257206012	50.6434005385303	9.8817	9.7315	9.5514	10.2612	9.803	12.6752	10.1589	9.5422	9.1636	16.8061	16.8363	20.7873	8.6004	12.2666	9.057	10.6437	11.6746	10.5558
evm.TU.LG02.1306	brown	444.538028210226	219.022237849767	225.515790360459	-6.49355	62.9392	99.8549	91.4208	34.886	38.131	30.001	2.2467	1.3755	1.8325	2257.26	2953.31	4212.19	822.736	722.282	746.336	210.712	148.367	124.939
evm.TU.LG02.1368	brown	382.659182516235	223.194174492292	159.465008023943	63.7291664683499	2.5731	8.4959	7.7495	3.834	1.8629	1.5668	0.5668	0.3443	0.461	6137.69	3223.03	10265.1	1458.62	1425.64	1229	28.4725	19.5206	17.1868
evm.TU.LG02.146	brown	153.174413868474	64.1543770719274	89.0200367965466	-24.8657	6.833	5.1651	8.9818	3.0043	3.3143	3.2809	3.1539	4.4931	2.7983	6.8859	8.9004	5.3994	5.6187	6.9996	6.545	5.3432	4.4481	4.8043
evm.TU.LG02.1467	brown	273.130242195097	156.509387413024	116.620854782073	39.8885326309514	7.7233	6.7226	7.2118	5.2823	4.7241	9.5465	2.8121	4.7021	1.5568	10.001	13.2039	17.2999	8.7955	6.1382	5.9876	5.8994	6.0913	5.2266
evm.TU.LG02.1468	brown	373.038368222764	192.127149094578	180.911219128186	11.2159299663923	15.5334	16.8266	17.2892	14.2814	12.3716	19.2762	12.7403	8.8727	9.9919	32.0512	22.3156	48.7688	22.7423	16.7444	17.5862	16.1496	18.4323	16.7523
evm.TU.LG02.1492	brown	200.218751028162	124.774880902587	75.4438701255756	49.331010777011	17.6224	14.7439	16.1325	3.0575	2.8533	7.5554	10.6568	8.0103	4.7361	31.2761	27.5677	22.266	3.8907	2.0813	3.1277	13.4822	19.6215	13.1373
evm.TU.LG02.1523	brown	301.374805516463	218.229659660914	83.1451458555489	135.084513805365	6.7072	5.8825	8.3805	4.2085	4.2386	4.5026	2.9244	3.5338	5.3434	9.802	8.3726	15.9533	6.8469	4.8396	5.8423	4.2134	4.1878	3.7432
evm.TU.LG02.1566	brown	423.539927268564	209.273800876854	214.266126391711	-4.99233	6.9957	9.8344	5.3474	1.836	2.3883	3.6613	1.8398	0.1829	1.2243	70.6167	46.9745	122.132	41.3348	20.579	26.6709	2.0958	0.6843	1.4413
evm.TU.LG02.1578	brown	176.170667373528	102.030202078228	74.1404652952997	27.8897367829284	10.1633	7.3503	11.4955	5.4785	6.8638	5.9913	6.1982	3.4851	4.8148	7.4949	12.2163	10.2527	5.5703	7.9549	7.623	5.121	4.3475	6.7825
evm.TU.LG02.1579	brown	118.425304506144	46.4321135133608	71.9931909927834	-25.5611	8.276	7.5952	8.1095	6.3936	7.6942	7.0606	1.4123	2.1843	2.1252	8.261	10.0478	8.1699	9.132	6.5255	9.166	4.8143	4.8623	4.2216
evm.TU.LG02.1592	brown	256.705074059929	169.121400685902	87.5836733740268	81.537727311875	7.9902	5.9132	10.5458	5.8552	7.1813	7.0059	3.5609	2.1678	2.7504	13.048	16.2696	12.6959	2.4546	9.4439	4.2358	4.8755	4.4288	4.998
evm.TU.LG02.1594	brown	576.677164879423	247.67554775596	329.001617123463	-81.3261	68.9222	84.5198	61.6264	8.9045	8.4697	24.6681	0.5888	0.5943	0.9473	261.816	212.081	358.369	144.131	108.35	129.006	44.1977	41.2193	37.7739
evm.TU.LG02.1613	brown	37.3161608990309	16.2383534385922	21.0778074604387	-4.83945	14.2386	14.7072	12.1723	10.7044	11.5451	13.1501	14.2231	10.3669	15.2449	21.2594	16.6445	15.2183	10.4299	7.0603	10.32	16.2803	15.8217	13.7886
evm.TU.LG02.1645	brown	421.662090925057	136.063337495353	285.598753429704	-149.535	13.0102	10.0341	13.9517	8.9292	10.4098	12.0567	7.7361	8.2542	9.2592	16.7649	18.1866	18.3644	12.1457	13.516	10.8965	13.5661	11.3455	14.859
evm.TU.LG02.1649	brown	23.232880670043	8.63646128668731	14.5964193833557	-5.95996	159.238	141.338	141.637	53.4702	66.1337	40.329	171.126	107.817	52.6723	179.834	252.22	104.74	231.302	77.8124	166.028	40.9962	41.7564	34.3352
evm.TU.LG02.1724	brown	109.839678699502	31.739403929615	78.100274769887	-46.3609	17.6715	14.4524	22.2277	12.0173	11.9649	16.2177	17.4405	23.3809	25.5107	48.5384	49.822	23.847	12.2061	12.1649	8.7342	29.1189	25.4854	24.452
evm.TU.LG02.1728	brown	490.104851027052	373.200807989448	116.904043037604	256.296764951845	4.7552	4.7712	5.252	0	0	0	0	0.1058	0	8.5352	9.635	7.7738	0.0362	0.0473	0	0.0933	0	0.0463
evm.TU.LG02.1730	brown	98.7997842817928	42.4671771565671	56.3326071252257	-13.8654	30.2891	19.3966	31.7412	14.4325	15.6543	15.7124	18.7422	19.8457	14.1974	24.8343	30.3953	28.6636	19.5622	18.302	11.4056	22.1909	26.87	26.2821
evm.TU.LG02.1807	brown	234.86795965359	80.6524535170451	154.215506136545	-73.5631	43.1129	32.3119	45.2012	34.9186	28.5067	42.0877	28.6971	30.3163	25.1758	42.6663	55.5627	44.5112	36.2916	41.0032	44.8247	38.0554	37.1429	36.9591
evm.TU.LG02.1819	brown	290.892019805093	113.160001766158	177.732018038934	-64.572	6.4891	8.5788	7.7891	0.1707	0	0	5.1316	4.6754	5.545	39.989	46.525	26.3553	0	0.167	0.1673	15.4987	13.2978	17.1971
evm.TU.LG02.1823	brown	297.657176446211	180.902135451915	116.755040994296	64.1470944576192	23.5631	16.5934	23.421	10.4455	8.9476	9.9193	9.869	8.6647	9.017	26.9211	20.3846	27.5538	17.4696	18.6904	18.1396	11.3385	13.8679	13.2197
evm.TU.LG02.189	brown	154.657991506161	98.2303034617557	56.4276880444054	41.8026154173502	213.566	174.138	295.923	71.6564	83.6726	78.8655	152.184	187.636	129.491	371.254	326.205	211.252	9.6314	111.648	29.9768	19.9563	9.6172	12.5004
evm.TU.LG02.190	brown	73.8978	34.3299298146828	39.5678577359272	-5.23793	263.697	169.251	240.146	147.498	133.012	239.27	81.6673	133.645	110.984	201.666	334.92	189.647	48.3134	258.66	86.8616	45.2786	35.6829	36.0091
evm.TU.LG02.1916	brown	281.390485087305	121.92290087545	159.467584211855	-37.5447	67.3537	70.287	83.0196	46.9564	49.0166	59.4133	43.4301	42.7284	36.0869	112.751	94.4435	81.0052	80.7073	79.5393	77.3402	48.5797	45.4509	49.7508
evm.TU.LG02.1959	brown	138.807847938807	101.254130634055	37.5537173047524	63.7004133293023	0.5229	0.4649	1.9098	0.1788	0	0.3566	0	0.1959	0	37.5595	24.7234	305.722	3.2209	5.2497	2.6297	0.3455	0.3666	0
evm.TU.LG02.2025	brown	269.812434735005	158.16226177665	111.650172958355	46.5120888182954	21.1453	19.9675	27.4589	11.6243	11.0443	14.57	8.9825	9.2377	9.5645	24.6742	31.2849	30.1039	11.7032	12.4964	12.399	18.1071	24.082	18.4578
evm.TU.LG02.2091	brown	423.797896577791	214.116769631177	209.681126946614	4.43564268456311	8.8631	7.8789	12.1382	6.2052	6.405	8.0251	4.6482	2.5241	2.6395	14.734	15.7441	14.2861	7.354	10.6412	8.8839	6.7651	7.1792	8.0464
evm.TU.LG02.2104	brown	123.922304116704	62.0014067177395	61.9208973989648	0.0805093187746593	40.8338	26.7616	43.8771	25.446	24.2872	24.5332	25.8882	28.9069	20.456	37.463	44.1505	31.9899	24.4656	39.2191	32.4994	29.5504	27.5428	29.9128
evm.TU.LG02.2108	brown	379.243755556028	226.855058551817	152.388697004211	74.4663615476057	21.7748	25.8983	21.2628	17.1602	16.3539	20.5275	15.5692	11.9408	9.6658	43.8657	26.4112	48.2684	22.759	24.0029	22.8851	16.2764	17.9592	17.4536
evm.TU.LG02.2111	brown	431.11112940602	250.039131039472	181.071998366548	68.9671326729234	38.6268	56.9176	40.3386	37.9641	39.6884	43.1352	34.2856	25.6746	21.8552	133.178	83.9363	146.965	50.5972	60.1041	51.8062	35.0173	35.2627	42.2266
evm.TU.LG02.2113	brown	440.42030607039	345.518454956886	94.9018511135035	250.616603843383	6.377	8.139	7.4871	1.4985	1.158	3.7536	0.879	1.2814	1.8383	14.9468	11.1165	13.3722	1.7554	1.824	2.1498	3.3891	3.3717	3.0509
evm.TU.LG02.2201	brown	332.46402146039	263.914827803932	68.549193656458	195.365634147474	59.4518	85.9016	66.067	39.847	38.5374	56.2708	35.0039	32.4335	26.8195	140.091	109.045	223.46	32.9744	52.267	46.4941	32.3345	27.0229	26.3751
evm.TU.LG02.2225	brown	219.801051985547	133.515846342681	86.2852056428663	47.2306406998144	8.2865	5.7571	7.6124	4.003	4.471	4.979	3.9286	5.1995	3.6325	8.0425	7.8246	7.1053	5.6366	5.7343	5.8258	4.4644	6.472	4.5931
evm.TU.LG02.2231	brown	11.5114027714608	3.59366694393612	7.91773582752467	-4.32407	11.7678	8.2365	11.6199	7.9791	7.1625	7.8177	10.2901	11.1743	10.6513	10.4041	12.71	8.4077	10.1536	9.9806	9.5568	8.1092	9.0678	8.7875
evm.TU.LG02.2275	brown	200.650911266875	125.989101792375	74.6618094744998	51.3272923178752	0	0.0474	0.0797	0.1368	0.0559	0.0273	0.0274	0.1799	0.172	27.4355	24.6424	147.782	14.8255	9.3979	10.6759	6.6072	5.441	3.9117
evm.TU.LG02.2281	brown	276.98203506128	149.833906825583	127.148128235697	22.6857785898864	8.3144	6.3772	8.7576	5.2462	6.0178	6.8493	4.1981	4.2591	3.4408	8.4226	10.5106	8.8999	5.2683	7.0172	6.0681	6.9995	6.5381	6.9891
evm.TU.LG02.2303	brown	30.4993391628512	6.76521951876339	23.7341196440878	-16.9689	18.4669	18.2935	24.2829	22.3639	28.2952	32.9807	15.1252	7.9913	7.7442	19.6409	33.3291	20.5211	19.2041	13.4036	21.6646	17.4392	19.2961	25.8691
evm.TU.LG02.2345	brown	301.653602393974	172.094847214299	129.558755179675	42.5360920346237	0	0.0605	0	0.2096	0.4285	0.4877	0	0	0	15.2388	8.2105	39.9457	8.2844	4.9225	4.0412	0.5399	0.1432	0
evm.TU.LG02.236	brown	56.4681459578242	41.9437380819933	14.5244078758309	27.4193302061624	9.7614	12.5876	9.6025	11.3744	9.3509	12.2661	8.5485	6.7726	7.3845	9.9249	6.8981	25.9143	10.1597	9.0131	8.9085	8.4788	9.8848	6.5836
evm.TU.LG02.2361	brown	128.156123131173	64.1597022247504	63.9964209064226	0.16328131832779	22.8608	19.6239	25.815	18.0432	19.2062	17.1876	16.1486	12.7056	12.9363	20.6893	23.9562	25.2042	15.5923	17.3181	16.2497	20.5689	21.7687	20.6252
evm.TU.LG02.2414	brown	287.561	219.508395808706	68.0529501012943	151.455445707412	8.2189	7.5109	6.8104	3.1649	5.2626	4.4746	3.7632	4.1402	4.2817	11.8532	7.0205	10.2769	4.4667	4.5993	5.6265	5.019	4.5756	5.2575
evm.TU.LG02.2415	brown	487.010460529965	286.937556689219	200.072903840747	86.8646528484724	12.6573	12.3219	10.3383	2.3701	2.013	1.8639	1.5053	1.3166	1.1543	13.3818	10.8124	11.7135	1.1273	1.6333	1.7344	1.1608	1.574	1.5374
evm.TU.LG02.245	brown	414.531638472116	248.155623255911	166.376015216205	81.7796080397058	26.1996	46.1638	26.3675	22.7126	26.121	34.3499	19.4281	14.6581	16.832	201.758	163.452	299.228	76.4769	48.8799	63.4604	8.3574	11.9484	9.4548
evm.TU.LG02.246	brown	96.1333655950593	55.655131735624	40.4782338594353	15.1768978761887	35.6522	58.9961	40.7742	43.7315	46.2414	42.9846	19.15	17.7234	32.0867	55.2878	49.5054	90.8245	56.4324	40.0533	46.8365	12.3201	8.9287	11.2147
evm.TU.LG02.2473	brown	352.017837042456	263.757690226695	88.2601468157609	175.497543410934	6.1902	8.0425	7.778	2.5158	2.5963	2.8251	3.8672	3.8802	5.1189	11.0001	11.5778	12.1592	3.6111	3.2984	3.3763	5.5678	4.9572	5.5542
evm.TU.LG02.2553	brown	367.820896680849	169.97623736353	197.844659317319	-27.8684	1.1714	0.7399	1.3509	0.3479	0.5172	0.3784	0.919	0.7969	0.8285	8.1749	5.7462	19.7674	5.5772	5.0132	3.7823	1.8022	2.0098	1.6992
evm.TU.LG02.2583	brown	232.813678669955	168.083135793857	64.730542876098	103.352592917759	10.4102	7.17	9.84	6.051	7.6843	4.6458	7.7917	4.2925	3.3764	13.8546	16.1337	11.6215	2.5203	7.1646	4.6122	5.4648	5.4116	4.6446
evm.TU.LG02.2584	brown	227.762730461236	132.432628540062	95.3301019211738	37.1025266188884	16.7699	9.0087	22.4863	7.8438	6.9581	9.7395	6.7478	9.8501	6.0481	15.6913	22.3607	17.1721	11.4397	14.482	12.8764	9.8278	7.5849	10.4368
evm.TU.LG02.2628	brown	362.035811326239	289.62258848139	72.4132228448485	217.209365636542	16.3173	28.6244	19.8982	0	0.1952	0.0635	3.2529	2.092	3.9352	48.5256	27.971	40.3817	0.0955	0.3114	0.6864	3.0125	4.3713	6.4735
evm.TU.LG02.273	brown	170.354699131971	92.1644299087764	78.1902692231949	13.9741606855814	23.3063	13.2852	27.8486	13.042	11.6637	20.7836	9.374	13.9909	10.1277	20.6555	32.6963	19.2864	16.1086	18.3456	20.6624	12.5598	12.9306	11.8431
evm.TU.LG02.2746	brown	435.400323287194	213.794788313582	221.605534973611	-7.81075	2.0679	2.7295	4.0152	1.0929	0.8761	2.0512	0.7301	1.1739	0.5165	7.292	9.9458	15.3796	4.8566	5.3261	4.2435	1.5524	2.0208	1.3159
evm.TU.LG02.2829	brown	475.140578566639	207.924989663602	267.215588903036	-59.2906	18.5699	24.17	20.539	18.2901	15.7651	59.5108	7.8292	11.8955	20.9719	366.321	334.33	317.678	78.5423	74.8326	91.9569	41.7119	36.6004	46.761
evm.TU.LG02.284	brown	279.388281046902	178.387982356249	101.000298690654	77.387683665595	3.6605	5.1379	4.5095	1.0871	0	0.0985	0.1981	0	0.4142	3667.72	1808.68	2388.53	1.8541	1.7407	0.872	1.6228	2.3299	1.1379
evm.TU.LG02.285	brown	346.648515040799	270.161290161519	76.4872248792801	193.674065282239	21.5268	14.0505	27.912	4.4766	4.0671	3.8685	3.6884	4.5776	2.3976	83.3752	40.6709	109.191	2.3144	11.0001	4.7787	7.0145	5.6083	3.7225
evm.TU.LG02.2867	brown	110.888019276197	63.3981633133278	47.4898559628689	15.9083073504589	29.8012	18.6049	27.0665	15.1489	15.2014	18.3207	18.1569	24.9186	18.6753	28.8368	32.0567	22.9902	13.5023	20.3672	17.2015	19.6943	20.5516	18.3417
evm.TU.LG02.287	brown	319.361882827319	219.990686739037	99.3711960882819	120.619490650755	21.5828	15.1291	21.9704	0.0975	0	0	0	0	0.1022	18.7141	13.2929	41.8034	0	0	0	0	0.1	0
evm.TU.LG02.2876	brown	362.742574808344	213.41725534834	149.325319460003	64.0919358883369	77.223	86.6698	75.7235	27.5155	27.311	31.7566	19.8291	22.7081	29.8921	70.9553	82.0152	84.6073	33.0606	29.1158	26.6914	46.7371	44.7857	44.9707
evm.TU.LG02.2882	brown	216.506610985454	121.204249088559	95.3023618968948	25.9018871916644	58.2363	51.2279	57.0119	34.9841	36.366	36.78	31.8413	35.1548	26.1848	64.3432	52.0734	56.4372	22.6954	47.9879	32.7653	20.187	21.8591	16.9466
evm.TU.LG02.289	brown	249.532571376813	187.77338176928	61.7591896075332	126.014192161747	23.3118	16.527	30.5108	0.1977	0.101	0	0.2971	0.1083	0	256.164	48.5035	335.683	0	0.1934	0	0.0955	0.3039	0.0948
evm.TU.LG02.2891	brown	492.084228572614	349.795359211626	142.288869360987	207.506489850639	15.5807	19.0235	14.3968	0	0.0984	0	0	0.1055	0.1009	20.0299	21.3002	23.2467	0	0.0942	0.1888	0	0	0.0924
evm.TU.LG02.2909	brown	511.331455084467	357.095869509955	154.235585574512	202.860283935443	17.1812	14.2387	17.6186	5.9261	5.5689	7.3592	4.5245	4.1619	3.0708	27.5089	34.5985	30.3873	8.9761	8.2418	10.2999	8.6176	7.3649	8.2061
evm.TU.LG02.323	brown	157.364368375951	78.7247941498822	78.6395742260687	0.0852199238134972	79.4705	84.0102	74.8019	69.2896	76.4856	70.3481	83.8629	73.2466	72.8747	87.0743	99.8995	92.7776	75.6577	82.126	75.4071	75.6929	78.6937	76.1192
evm.TU.LG02.357	brown	369.512049747992	162.427767547844	207.084282200149	-44.6565	78.3633	112.378	118.133	55.111	43.9327	54.0215	34.3482	34.199	72.6876	248.199	179.284	160.012	119.212	95.592	104.374	88.6738	78.8995	82.7129
evm.TU.LG02.42	brown	286.190262188985	178.265509014882	107.924753174103	70.3407558407786	8.6564	7.0748	8.368	5.356	5.7416	6.8781	4.4151	5.6417	4.9487	8.0221	8.8107	8.4389	7.233	6.3998	6.6815	5.4394	5.2924	5.1257
evm.TU.LG02.432	brown	366.658496482056	128.453810737109	238.204685744947	-109.751	22.6552	24.9637	29.8931	14.9469	10.8847	16.9529	16.3259	10.8079	10.6895	32.2608	41.5132	34.7558	31.4919	23.6212	26.0091	22.8108	18.5765	20.0058
evm.TU.LG02.443	brown	312.604501538545	149.992116907155	162.61238463139	-12.6203	18.8005	16.5565	18.7839	12.0173	10.5016	16.9553	8.1285	10.3353	9.6962	19.476	24.5059	21.3654	18.3977	16.5808	16.6112	14.5675	14.412	13.0292
evm.TU.LG02.451	brown	179.200202345892	93.5258687612951	85.6743335845967	7.85153517669832	12.5504	10.1676	17.6867	4.2462	3.4533	5.4632	1.7844	2.0009	2.5357	10.9267	11.6779	18.5849	12.7465	11.8398	9.8026	6.3947	5.8033	6.7902
evm.TU.LG02.454	brown	353.251828999226	187.575221172348	165.676607826878	21.8986133454694	15.843	15.6029	15.7569	8.9798	10.3646	8.9302	6.9803	6.7751	9.5834	13.8763	16.1911	16.9162	7.2546	4.8225	7.1076	7.3234	8.5487	7.3883
evm.TU.LG02.476	brown	184.943716027892	47.958501601557	136.985214426335	-89.0267	7.4512	5.5535	11.6994	3.9724	5.1177	6.2908	5.6197	3.4012	2.4835	8.292	12.4606	9.7456	6.3631	10.5508	10.4393	5.1589	7.0828	8.5516
evm.TU.LG02.486	brown	468.86459512945	275.001180726981	193.863414402468	81.1377663245129	6.6935	6.5081	9.167	0	0	0	0.215	0.2351	0.4497	9.101	7.6289	6.4257	0	0	0	0.2073	0	0
evm.TU.LG02.507	brown	490.37808499319	278.742768714133	211.635316279056	67.1074524350767	33.6386	35.3477	46.4203	23.6615	26.241	32.2079	22.0381	17.1566	12.3456	75.1473	63.3599	93.1106	43.361	43.2331	39.5107	23.8505	25.3101	25.1046
evm.TU.LG02.571	brown	195.493238087208	99.6363785935279	95.8568594936798	3.77951909984813	157.59	111.438	74.7145	64.056	62.7039	53.8854	123.858	73.2924	67.8313	280.954	203.311	179.1	80.1983	105.852	76.727	122.742	134.785	113.528
evm.TU.LG02.586	brown	187.252713983364	82.4501509787036	104.802563004661	-22.3524	79.975	48.6772	76.9913	48.1833	48.3941	61.7301	33.1645	41.2158	33.8286	64.1768	89.3297	71.1234	57.4204	75.108	67.7968	58.3771	52.6979	54.4272
evm.TU.LG02.594	brown	630.078575729635	131.250277552124	498.828298177511	-367.578	12.2643	12.6824	13.0465	10.6991	10.8041	13.6126	9.7779	11.4874	12.3773	30.2933	34.7819	46.053	19.3988	21.9861	18.5022	19.1805	23.9077	26.6904
evm.TU.LG02.655	brown	46.5737541478077	19.7141516502747	26.859602497533	-7.14545	9.8553	9.0112	13.3498	10.9773	10.393	12.7314	5.9053	7.4691	6.0541	13.7098	9.8133	12.7587	9.1052	14.8123	11.3279	7.5337	6.2774	6.0423
evm.TU.LG02.667	brown	308.090809530534	251.118655380377	56.9721541501572	194.14650123022	4.0425	4.018	5.0092	2.3839	2.5366	3.0282	0.9817	0.8944	1.6767	6.7268	7.933	12.3755	1.5439	2.2688	1.1525	0.1262	0.9372	0.5326
evm.TU.LG02.668	brown	369.073838265666	262.697893874295	106.375944391371	156.321949482924	8.1904	13.9285	10.7657	4.7923	4.942	4.8427	4.0916	3.1078	5.0667	42.9876	20.755	42.9125	7.1767	9.421	8.3849	5.044	4.2954	5.2785
evm.TU.LG02.677	brown	404.96777807544	286.689070004329	118.278708071111	168.410361933217	32.2669	40.2191	38.3114	20.0288	19.8211	25.875	19.7518	19.6357	17.906	46.3474	49.4469	39.2308	25.9461	22.9433	26.18	22.6854	23.9108	23.7544
evm.TU.LG02.684	brown	408.082658468558	306.871506122866	101.211152345693	205.660353777173	6.0664	5.5153	7.8	0.5092	0.4915	0.4231	0.1984	0.093	0.0889	13.1401	7.1516	8.9737	1.6347	1.3841	1.4144	0.9837	0.377	0.7329
evm.TU.LG02.685	brown	384.193768812755	269.435906644892	114.757862167863	154.678044477028	83.2943	66.9224	73.4968	0.1984	0.1159	0.1413	0.1988	0.2795	0.1782	338.08	331.275	229.673	0.4892	0.527	0.7224	0.1916	0.4939	0.5439
evm.TU.LG02.686	brown	420.763769223463	225.141548043035	195.622221180428	29.5193268626068	36.0945	32.2958	27.8631	1.8273	2.774	5.091	2.235	1.8548	3.379	127.18	153.462	85.8206	14.9838	20.458	20.3639	16.0927	14.9842	11.0868
evm.TU.LG02.694	brown	372.565698846708	207.628874039063	164.936824807645	42.6920492314171	7.7455	9.3062	9.3703	6.3134	7.0462	14.4716	6.6538	6.4399	10.2656	33.4508	22.0719	40.9123	14.6224	10.1546	9.284	10.9697	13.3519	9.7826
evm.TU.LG02.708	brown	155.127329022741	95.0745702073734	60.0527588153674	35.021811392006	100.558	154.403	113.507	76.3796	77.9846	133.773	14.4953	27.2549	54.7174	181.216	116.396	183.325	115.415	104.061	107.058	34.4695	33.1574	32.8673
evm.TU.LG02.713	brown	39.4552039653187	17.5508855860252	21.9043183792936	-4.35343	31.7031	29.745	31.9944	19.0251	21.6771	21.8074	23.2423	29.5617	24.8938	31.4725	23.8358	34.8463	26.7178	24.4286	26.9549	28.4436	28.2342	28.5557
evm.TU.LG02.726	brown	289.703646869726	121.991029749354	167.712617120372	-45.7216	94.2511	77.9475	93.1596	70.658	63.4483	102.15	50.8247	59.2845	53.5594	108.015	137.828	105.801	86.1629	88.6045	95.1062	70.6474	65.5209	79.5416
evm.TU.LG02.74	brown	427.938498772783	133.889576309705	294.048922463077	-160.159	6.2361	5.817	7.1132	3.4005	3.3501	2.5692	11.4169	9.9282	6.6856	33.487	35.2244	29.5885	12.3255	10.9258	12.9392	12.8164	13.3851	10.5111
evm.TU.LG02.747	brown	143.271873011364	84.0763526398674	59.195520371497	24.8808322683704	14.4142	8.6099	14.4703	7.4816	8.2441	8.2176	9.6057	7.3002	5.8798	21.0113	19.798	11.4856	7.3253	16.0719	8.4805	7.0007	7.0097	5.7203
evm.TU.LG02.748	brown	40.8712102994404	26.097421048069	14.7737892513714	11.3236317966977	47.8718	42.9454	48.2924	38.8582	34.2919	31.0326	36.5954	40.503	36.3825	36.1495	26.5592	82.9903	44.08	26.1418	24.8671	27.0205	28.0288	24.5104
evm.TU.LG02.767	brown	339.097939213466	123.849471176489	215.248468036977	-91.399	5.514	2.0929	3.7437	3.0297	2.6202	3.697	1.5711	1.532	1.2433	18.142	41.9915	30.2535	3.5934	4.9965	2.9494	8.943	7.601	8.7818
evm.TU.LG02.782	brown	37.5232200837518	14.6441753733615	22.8790447103903	-8.23487	6.9691	7.1651	7.958	6.6803	6.348	3.6365	14.2929	7.0419	5.2973	11.4491	8.9147	18.246	2.6015	10.1057	6.1595	11.4401	10.5487	9.0773
evm.TU.LG02.803	brown	167.492722545674	37.7545599641127	129.738162581561	-91.9836	18.0466	16.0693	15.6941	7.7581	8.4664	9.7697	11.6767	10.6669	9.3926	16.323	22.3121	16.2253	13.3376	20.8088	16.5443	12.8376	14.3836	13.879
evm.TU.LG02.845	brown	640.690816676891	108.531266908245	532.159549768647	-423.628	10.4284	11.7434	10.5327	8.145	7.7448	9.3197	5.6364	5.9978	9.3045	22.2299	17.2405	23.2864	12.3378	13.1803	12.3373	16.702	16.8003	14.5249
evm.TU.LG02.86	brown	137.77700974119	95.011756612635	42.7652531285548	52.2465034840803	8.2436	4.471	15.5027	10.2281	8.644	7.7326	10.3105	2.5422	1.8236	20.3785	29.5475	21.5128	1.3748	0.3585	0.5986	5.6917	2.754	11.0732
evm.TU.LG02.905	brown	396.991678241681	289.360186145244	107.631492096436	181.728694048808	229.981	185.156	197.607	22.4931	38.6644	21.8007	2.2067	3.0158	1.2362	845.452	822.553	642.021	10.3288	9.6969	6.7078	0.7597	1.1286	0.4528
evm.TU.LG02.913	brown	33.0127564602865	13.5601941039578	19.4525623563287	-5.89237	30.9111	21.0507	69.0479	13.8162	11.9414	17.7519	24.0659	36.4705	33.6189	27.6212	51.7361	56.0511	25.7473	32.8465	23.9075	34.3927	34.3115	39.5907
evm.TU.LG02.926	brown	222.117664656039	85.2166804396059	136.900984216433	-51.6843	0	0	0.2103	0.0361	0.0369	0	0	0	0	21.4033	4.8853	10.238	3.3061	2.7561	2.7612	3.2437	1.8136	2.4252
evm.TU.LG02.933	brown	255.401777770159	177.362084084756	78.039693685403	99.3223903993533	57.4528	45.5936	60.0019	45.3223	40.2693	53.0655	38.8218	41.8802	48.6311	60.1819	65.948	64.0426	43.4177	47.4016	49.1156	44.2192	46.5735	44.1718
evm.TU.LG02.943	brown	349.317313212507	211.455959829546	137.861353382961	73.594606446585	163.303	166.606	154.845	146.593	137.457	133.041	125.292	124.012	119.351	226.007	171.552	262.933	174.932	164.891	155.232	133.401	137.943	123.187
evm.TU.LG02.973	brown	121.925094139344	90.5992816321547	31.3258125071892	59.2734691249655	7.3025	28.8167	10.0425	1.0268	0.8162	1.2893	0.3239	0.8125	0.1594	76.0909	20.5987	23.0592	2.169	2.2142	1.3421	0.0367	0.0585	0.0182
evm.TU.LG03.1018	brown	153.080375088457	115.982397182112	37.0979779063458	78.8844192757657	8.1178	7.7241	5.8096	5.9223	5.5486	4.2751	5.44	5.3056	6.2058	8.6898	7.9805	8.6877	4.8148	4.0144	5.8058	6.2566	4.9955	5.3863
evm.TU.LG03.1076	brown	121.691370142514	85.0705165449647	36.6208535975496	48.4496629474151	6.7261	4.5533	6.9054	3.3971	3.7976	6.3512	3.7233	4.1289	4.2828	7.8789	6.1852	7.6489	5.8557	3.1164	3.5905	3.5889	4.2438	4.9401
evm.TU.LG03.1110	brown	18.3584823261382	9.66538246622977	8.69309985990847	0.972282606321304	7.0222	8.8988	6.399	8.2261	7.2066	6.7249	10.24	6.3815	7.2278	8.4612	4.4401	14.2952	5.5215	4.8498	4.7585	8.0443	8.9556	5.4906
evm.TU.LG03.1118	brown	58.1146230078312	44.5070873494992	13.607535658332	30.8995516911672	36.7408	55.0774	46.4521	42.4221	34.4026	33.0074	28.3633	38.1721	41.9021	43.7492	18.886	135.551	31.6796	26.8806	23.7938	7.1204	9.6234	7.9404
evm.TU.LG03.1131	brown	47.1554544707884	33.3759381405299	13.7795163302585	19.5964218102714	140.564	128.614	127.872	174.904	152.776	195.28	95.5088	139.673	211.107	180.348	252.222	291.065	134.624	127.947	107.609	128.23	113.182	107.783
evm.TU.LG03.1132	brown	430.238625832746	125.746713790806	304.49191204194	-178.745	84.5766	131.112	104.151	103.505	105.79	160.519	60.6235	78.7552	97.8219	225.377	210.86	296.014	128.895	168.404	117.138	152.978	159.528	156.04
evm.TU.LG03.1137	brown	393.574337841758	276.076057302433	117.498280539325	158.577776763108	1404.61	1707.08	1650.03	278.734	209.982	764.264	25.7722	60.0114	69.0044	1842.18	1368.4	2612.67	506.551	563.323	391.659	119.593	101.638	83.7107
evm.TU.LG03.1144	brown	215.294752683937	105.314890896219	109.979861787718	-4.66497	6.4346	6.4789	5.003	2.1892	1.4458	1.6792	1.755	2.1402	2.6117	8.0263	6.6188	6.4608	3.0584	3.7902	3.4339	5.3678	5.1785	5.3644
evm.TU.LG03.1146	brown	210.594351110151	116.21158597259	94.3827651375611	21.8288208350289	4.7907	6.2181	5.6229	1.246	1.2028	1.4725	0.9018	1.5674	1.4266	6.1512	5.6283	5.8513	4.8313	3.4547	5.1123	2.7414	2.1523	2.5018
evm.TU.LG03.1220	brown	363.490231510158	274.81242345276	88.6778080573987	186.134615395361	2.9102	3.7997	4.348	1.0263	1.6211	1.7676	0.8415	0	0.4888	8.3849	5.8046	5.3256	1.8205	1.0956	2.1038	1.1716	0.6695	1.0742
evm.TU.LG03.1256	brown	97.9972646394407	67.9230568281503	30.0742078112904	37.8488490168599	12.4767	8.7996	11.8878	9.1505	9.6498	8.1483	10.415	8.5474	7.898	12.5245	13.8155	16.5061	5.0412	6.5474	6.8446	9.9114	11.7107	10.3275
evm.TU.LG03.1329	brown	104.435681316124	60.4803594136815	43.9553219024427	16.5250375112389	16.647	25.2221	22.2085	15.2709	13.2509	16.8737	11.5863	15.9453	16.1652	20.0775	16.219	27.879	17.1904	11.8936	14.5735	12.8839	11.564	11.0339
evm.TU.LG03.1427	brown	29.4605078166741	19.7642004025822	9.69630741409193	10.0678929884903	54.385	49.3334	61.5254	65.6524	60.5219	53.1591	88.0991	78.7606	62.1193	86.0663	69.1373	115.65	25.5658	51.0537	37.2759	52.5319	49.0105	46.0051
evm.TU.LG03.1437	brown	91.6967461464604	52.2918569019689	39.4048892444915	12.8869676574774	9.0185	6.9342	8.234	8.0824	8.9945	11.4523	5.9945	4.2818	4.0954	10.9802	14.0202	9.3791	4.8285	5.8797	6.49	6.5999	6.4042	6.0202
evm.TU.LG03.1469	brown	420.637320458622	225.562480443333	195.074840015289	30.4876404280434	8.3927	8.3231	9.9098	4.282	4.6367	5.7235	2.8992	1.9019	2.2313	22.9277	16.114	40.0243	13.5139	12.3438	12.9791	4.6502	3.6536	3.5532
evm.TU.LG03.1533	brown	342.618124520426	217.305508088775	125.312616431651	91.9928916571236	91.8421	93.2255	83.3178	45.0648	43.0335	51.4033	42.8895	47.6073	55.6625	104.243	85.5216	87.4334	55.2547	48.1454	51.4779	60.2246	57.7068	64.3771
evm.TU.LG03.156	brown	254.440510634951	175.666632197483	78.7738784374673	96.892753760016	185.356	241.39	192.664	109.665	111.078	149.479	52.9508	54.4009	52.6675	251.521	168.063	308.295	110.226	128.563	116.304	39.4063	33.9248	37.233
evm.TU.LG03.1561	brown	171.226681962406	54.6013414701477	116.625340492258	-62.024	8.3824	8.6202	10.5955	10.0103	10.813	11.4002	6.708	7.7407	8.8687	27.9751	14.4675	20.5053	5.423	12.0839	8.7217	16.111	16.2725	12.7032
evm.TU.LG03.1567	brown	194.729968953304	119.69	75.0400403714038	44.6498882104961	29.2182	34.018	36.7117	26.7	24.6806	32.1636	21.0286	20.9863	23.2914	34.1001	35.1333	33.9462	24.9704	25.2871	24.935	26.7715	26.9049	21.0882
evm.TU.LG03.1569	brown	244.003098248375	138.091385367917	105.911712880458	32.1796724874594	0	0	0	0.1855	0.1895	0.2774	0	0	0.1943	9.1759	3.8459	30.5418	6.4716	4.0831	2.2726	0.9852	0.3802	0.8897
evm.TU.LG03.1579	brown	87.1306276019252	42.5715869905389	44.5590406113863	-1.98745	12.7113	5.4353	12.9812	6.1077	6.58	9.8757	7.9399	7.9574	3.9784	10.5011	11.0848	15.6008	9.0433	12.2763	11.8134	8.1317	6.9373	8.5526
evm.TU.LG03.167	brown	97.6549347924644	50.1394067222605	47.5155280702039	2.62387865205659	8.3026	5.7214	6.3464	6.3388	6.8499	9.2832	4.2677	7.3787	8.6833	13.1347	11.7694	13.9326	4.5093	5.0721	4.5959	10.2363	8.8662	8.3943
evm.TU.LG03.172	brown	154.927813108398	116.343344023924	38.584469084474	77.7588749394497	6.3611	5.1996	6.1828	5.2129	5.4622	4.9229	4.3421	2.8484	1.6649	8.7907	6.3927	7.7899	3.0252	3.5592	3.5142	3.7161	3.5802	5.241
evm.TU.LG03.176	brown	85.8347379862143	45.978454827357	39.8562831588572	6.12217166849977	8.0747	6.8909	9.4366	3.7554	4.0641	2.8635	5.3127	2.2992	2.5463	12.603	5.5628	7.6482	2.9012	5.6203	3.5733	5.2277	7.0194	7.9482
evm.TU.LG03.1781	brown	170.927815774706	99.1933778334646	71.7344379412409	27.4589398922237	2.8464	2.0371	4.0844	2.9697	2.8835	2.6897	0.5952	0.1356	0.2593	5.6975	5.132	4.3766	2.1543	3.8746	3.2995	0.4064	0.5073	0.5224
evm.TU.LG03.1808	brown	341.834037939427	188.347076789998	153.486961149428	34.8601156405701	35.8152	88.1162	47.9481	12.6801	10.0146	25.4664	3.1405	2.881	4.5674	235.417	125.929	155.595	72.4508	60.1013	70.9474	7.9332	8.4557	8.7099
evm.TU.LG03.1814	brown	37.8552134761142	23.1001750478505	14.7550384282637	8.34513661958681	55.1015	61.6395	53.2727	45.7209	49.7303	58.5009	52.5636	48.6913	53.8438	62.0678	63.9399	54.9968	45.3776	41.1579	50.374	55.9363	53.5547	51.5547
evm.TU.LG03.1841	brown	374.022670541003	202.201943843836	171.820726697168	30.3812171466678	5.9049	5.8893	6.2639	5.4669	6.4433	3.3885	5.7743	5.3419	5.006	14.9693	12.0618	25.7159	9.0185	9.2051	8.4495	6.2319	6.0075	5.8596
evm.TU.LG03.1859	brown	167.90494937874	101.488614767214	66.4163346115258	35.0722801556882	17.8295	19.3913	18.949	14.0508	12.4288	16.2263	12.8768	12.3431	14.9108	18.109	18.4921	21.2994	17.7149	14.3493	18.1073	15.4471	14.6642	14.3147
evm.TU.LG03.187	brown	393.960952005977	153.503309241568	240.457642764408	-86.9543	1.7026	0.7784	1.6958	1.1478	0.5611	1.1943	0.8502	1.2029	1.1505	10.129	10.1522	15.2236	2.1348	1.0744	1.4677	6.604	4.5016	5.1714
evm.TU.LG03.1874	brown	204.159047707444	146.489550196753	57.669497510691	88.8200526860623	19.1207	19.8735	21.0109	16.7844	17.6342	16.6237	19.018	11.1976	11.4174	25.4698	20.8344	26.1645	16.5649	16.8096	17.962	16.4114	16.8391	16.8599
evm.TU.LG03.1884	brown	29.7583531361611	7.58810035861782	22.1702527775432	-14.5822	59.7168	66.4204	91.4346	48.452	47.4144	66.8877	36.1562	49.1303	34.3362	49.8917	80.8602	50.0234	49.6239	58.9411	43.5291	67.8529	62.7218	72.6998
evm.TU.LG03.1922	brown	125.991733520467	57.5128694747204	68.4788640457463	-10.966	26.0443	12.0191	27.1196	8.2459	8.4279	16.7628	7.3022	12.2555	6.9661	19.8155	23.1033	22.6095	21.395	24.2694	18.3608	15.6208	11.9903	14.7194
evm.TU.LG03.1954	brown	81.9473036069377	68.6774068118497	13.269896795088	55.4075100167616	1.9661	2.1157	3.1435	3.5033	3.4179	3.0697	3.1914	5.699	5.4508	6.9142	2.8305	29.8507	0.8764	1.1427	1.7172	0.2051	0.272	0.2546
evm.TU.LG03.1958	brown	26.2798597957327	13.1796227157607	13.100237079972	0.0793856357887641	26.9156	24.3733	29.0603	23.3424	22.7288	19.9342	23.2802	22.7096	25.1541	27.8828	22.1784	31.0063	17.0755	24.751	22.0172	21.8353	23.3603	28.0131
evm.TU.LG03.1966	brown	114.087152895121	75.3942195957501	38.6929332993706	36.7012862963795	43.5341	79.6074	60.0279	18.5087	6.1687	72.6173	5.1072	4.4082	5.2	176.602	130.063	23.5943	5.8379	11.6807	5.2594	2.3319	1.9247	2.059
evm.TU.LG03.1997	brown	489.667414699483	319.827372982387	169.840041717096	149.987331265291	7.3715	3.8599	5.4312	0	0	0	0	0	0	6.7996	6.7521	6.8827	0	0	0	0	0	0
evm.TU.LG03.1998	brown	489.751096513609	381.834188050275	107.916908463335	273.91727958694	3.786	4.9064	4.4524	0.0468	0	0	0.0469	0	0.0981	6.9935	7.1167	8.3199	0.0351	0.0458	0.0918	0.0452	0	0
evm.TU.LG03.1999	brown	389.70426318975	300.051263157017	89.6530000327332	210.398263124284	6.7181	7.044	4.8041	0	0.1806	0	0	0	0.1852	8.7441	15.1831	14.0562	0.2653	0.3459	0	0	0	0.3391
evm.TU.LG03.2002	brown	493.048194710474	114.139682386218	378.908512324255	-264.769	2.781	1.519	2.1358	0.6531	0.5973	0.7198	0.8956	0.4896	1.3327	6.1437	8.7239	6.9798	1.1093	2.7582	1.8197	3.5859	4.8271	4.2876
evm.TU.LG03.2077	brown	188.304032009693	139.760116933569	48.5439150761243	91.2162018574445	7.0543	7.0614	7.8528	6.3249	5.8429	7.3981	3.9613	5.8634	5.5443	10.0098	7.7473	13.544	7.6676	6.9628	5.3658	3.9358	3.9896	4.2013
evm.TU.LG03.2118	brown	514.850243947451	371.925673672692	142.924570274758	229.001103397934	3.3677	3.5143	4.3751	0	0	0.1498	0	0	0	4.7022	5.4886	5.6225	0.6764	0.147	0.5891	0	0	0
evm.TU.LG03.2119	brown	350.493990172304	214.784658251421	135.709331920884	79.0753263305366	11.3623	4.2693	13.4171	0.1202	0.3685	0	0	0	0	10.0717	17.8009	8.2088	1.443	0.8232	0.9425	0	0	0
evm.TU.LG03.220	brown	112.189986949026	53.0823187064204	59.1076682426053	-6.02535	15.8781	15.8898	26.8948	7.3157	9.9696	14.2001	10.6542	7.1601	5.9283	16.3502	22.3474	19.1675	14.2744	20.3308	21.7069	9.1391	9.9983	13.1025
evm.TU.LG03.2233	brown	309.822649484087	196.531353962161	113.291295521926	83.240058440235	12.706	14.1859	11.2542	7.6815	6.8994	12.5024	1.9749	4.4544	9.5127	20.5586	26.4347	20.2711	10.7724	7.8507	10.5275	7.4046	6.8398	6.4322
evm.TU.LG03.2282	brown	443.181276559456	223.244226796425	219.937049763031	3.30717703339383	14.8751	13.9923	15.9096	9.1495	10.5728	10.4166	13.3765	9.5378	8.9435	22.3387	20.6665	22.5538	12.6566	14.8997	12.5508	14.2456	13.5777	15.8213
evm.TU.LG03.2340	brown	74.6478871011201	26.0971360314773	48.5507510696428	-22.4536	16.4916	11.5775	14.2	13.4404	10.5048	17.8949	6.8926	11.6068	13.3381	16.2061	16.7859	18.495	15.7824	14.4672	16.8965	12.8294	10.6161	12.0612
evm.TU.LG03.2369	brown	332.152380405227	175.433079087878	156.719301317349	18.7137777705284	13.7457	11.3982	14.7732	10.674	10.9951	11.5046	9.5232	9.221	8.907	16.4346	18.9348	13.4042	11.7751	12.8175	11.9668	10.4177	10.8267	11.2575
evm.TU.LG03.24	brown	58.7031083432465	28.6749697864917	30.0281385567547	-1.35317	10.8172	11.7942	13.5123	8.9516	11.1546	10.0262	10.9977	12.1583	9.6371	12.3822	10.959	14.9741	7.5921	9.4795	11.0597	8.8241	7.9815	6.7064
evm.TU.LG03.2417	brown	472.176426475333	314.264214725179	157.912211750154	156.352002975025	26.2785	26.1467	36.3526	9.2508	8.7797	9.7512	10.7709	9.3146	6.5086	30.2475	32.2347	39.0358	9.7194	12.0698	10.9691	10.6374	10.9272	11.4964
evm.TU.LG03.2519	brown	10.002952749274	2.47418388086309	7.52876886841095	-5.05458	5.3177	5.1889	6.0602	9.3377	9.0771	6.5529	9.3063	9.2017	6.3282	10.3513	7.2166	10.6134	2.9897	5.9095	4.204	7.1322	10.1176	6.3543
evm.TU.LG03.2553	brown	477.707633263222	365.619955124241	112.087678138981	253.532276985259	4.718	4.7726	4.6992	0	0	0	0	0	0	9.101	6.5929	7.0281	0	0	0.1636	0.1612	0.1711	0.3203
evm.TU.LG03.2587	brown	43.3050199780054	12.1528241091103	31.1521958688951	-18.9994	157.957	164.052	139.243	138.416	154.856	107.71	175.511	142.017	125.375	193.263	257.642	96.5256	31.323	55.028	37.9313	65.0726	70.8496	62.9594
evm.TU.LG03.259	brown	128.355383411916	67.3953052235894	60.9600781883266	6.43522703526278	18.1135	23.7376	16.3126	14.1541	16.1932	16.3439	14.092	12.6557	14.401	24.2508	20.425	25.4635	22.8546	12.5994	19.4709	15.3474	16.5674	16.1213
evm.TU.LG03.262	brown	329.415178691813	253.131435645755	76.2837430460579	176.847692599697	22.023	19.2936	22.9883	15.8607	15.2486	17.08	15.4424	19.3498	17.0273	24.1783	23.4031	27.8251	17.094	16.1011	16.4918	17.2374	17.1176	15.8659
evm.TU.LG03.279	brown	39.8751547864469	20.9068171333879	18.968337653059	1.93847948032897	23.1899	15.162	18.6436	14.0878	16.8678	14.9782	20.7484	15.123	10.6356	16.4391	26.2002	24.7503	12.7965	21.4331	17.7909	15.0192	14.7316	18.6587
evm.TU.LG03.3	brown	288.761986150656	76.2001757961972	212.561810354458	-136.362	10.1991	8.7941	12.3821	9.3632	9.3405	11.4855	7.0201	7.4046	5.7174	13.8305	17.0514	12.6485	12.6212	13.6007	12.5911	7.6559	8.4237	8.9191
evm.TU.LG03.326	brown	405.683880461871	175.420298366158	230.263582095713	-54.8433	1.3567	2.6624	1.8612	0.2626	0.1879	0.6546	0	0.0288	0.0275	50.4106	45.9285	115.374	38.6282	23.3338	26.775	0.9132	1.2652	0.8567
evm.TU.LG03.347	brown	732.224055203783	114.537830024825	617.686225178958	-503.148	0.8109	1.2816	1.077	0.7395	0.5669	0.8296	0.0463	0.2026	0.7749	6.114	8.5353	7.9147	2.5668	2.3971	2.9453	3.4376	3.7901	4.8338
evm.TU.LG03.357	brown	496.549043762788	357.997036270767	138.552007492021	219.445028778746	4.3876	4.4799	4.7198	1.0546	1.5511	1.2824	0.5928	0.2536	0.2695	5.792	4.8261	6.8355	0.8493	1.3088	1.3617	0.8199	0.8964	1.0365
evm.TU.LG03.376	brown	343.746452835202	253.531469746257	90.2149830889451	163.316486657311	6.7101	23.8065	21.7261	1.6234	3.2135	13.9537	3.9537	5.6059	9.3669	55.112	36.1212	77.1839	9.9623	18.8215	7.7358	3.9102	3.0753	4.732
evm.TU.LG03.398	brown	356.266522360621	223.42879256134	132.83772979928	90.5910627620599	16.9023	11.0943	17.4467	10.258	10.7421	11.3593	8.3599	9.1952	8.4249	17.4333	21.4049	16.7212	12.0108	12.9482	12.3048	10.2248	11.6256	10.3985
evm.TU.LG03.404	brown	227.396192982966	122.372416582715	105.023776400252	17.3486401824628	56.3378	56.4879	42.4411	25.1142	26.6882	39.7857	5.586	9.0002	11.0676	65.2353	51.8033	39.3133	4.932	13.3212	7.018	13.4892	16.7206	11.8793
evm.TU.LG03.456	brown	253.846595366421	169.061901234971	84.7846941314496	84.2772071035214	28.3691	26.0322	23.1859	20.2439	20.8708	26.8554	15.5232	15.8146	20.967	33.0621	34.014	37.5563	25.4526	16.9386	22.7222	21.9342	22.9157	23.2519
evm.TU.LG03.476	brown	468.637688434781	188.017398154733	280.620290280048	-92.6029	10.8107	8.7817	10.0869	3.2295	3.7569	3.3897	1.9375	1.5829	2.4045	22.1409	16.3238	21.9093	6.5534	7.8798	6.8112	11.0822	12.3266	12.4761
evm.TU.LG03.478	brown	275.294969041058	201.777466808246	73.5175022328112	128.259964575435	13.6961	11.6999	13.5596	10.3379	8.1941	10.1818	6.723	7.2117	7.8261	14.87	15.6674	21.5975	9.4682	8.9186	7.8182	12.9199	10.164	9.9189
evm.TU.LG03.489	brown	422.335928473035	225.481676144401	196.854252328634	28.6274238157677	2.4552	3.2937	3.3347	1.0991	1.0766	0.7306	1.0096	2.4084	1.7276	21.2263	16.9597	19.97	2.4059	2.0167	2.0204	5.441	5.774	5.9321
evm.TU.LG03.500	brown	32.1760613521183	10.9913239389051	21.1847374132132	-10.1934	11.7296	13.9971	12.0228	14.4263	13.6115	21.6467	7.0878	8.3758	13.6003	19.6233	16.3209	15.3777	12.9637	9.7538	10.3095	13.2806	10.8033	13.3825
evm.TU.LG03.524	brown	79.8382149527255	37.186903309993	42.6513116427325	-5.46441	14.7712	12.8325	12.9119	11.2596	10.8312	13.6573	10.0883	8.2723	7.5233	13.5096	14.3631	14.428	12.6848	11.7957	16.2586	7.9328	6.789	8.6934
evm.TU.LG03.536	brown	239.289362430261	172.721757994717	66.5676044355441	106.154153559173	4.3789	7.542	6.8149	2.2462	2.5828	2.7997	1.6882	1.9995	3.3835	13.0419	7.0704	8.9329	3.3714	3.7092	3.9912	5.5597	2.4463	3.7716
evm.TU.LG03.604	brown	279.665157955065	170.390854719419	109.274303235645	61.1165514837737	12.6753	9.2214	12.291	7.8023	8.112	9.121	8.133	7.3854	6.124	12.3308	16.9153	11.4268	8.4128	10.209	8.7039	7.6662	6.7718	7.8446
evm.TU.LG03.643	brown	93.9179767011642	66.3556403448531	27.5623363563111	38.7933039885419	5.0929	4.3151	7.2126	5.878	8.511	4.7214	1.7998	1.3416	2.3953	12.4479	4.9984	13.3686	5.1464	6.0714	2.8012	4.5736	4.6862	1.9583
evm.TU.LG03.652	brown	371.553059650978	265.717526024189	105.835533626789	159.881992397401	9.3217	12.9379	12.2626	3.8794	3.2735	8.1413	5.3792	3.0641	5.7196	20.9076	15.235	26.8882	11.1716	7.9455	8.0486	5.6643	5.2249	2.8999
evm.TU.LG03.657	brown	390.386011534235	156.334442603776	234.051568930458	-77.7171	13.1203	8.6287	11.7162	9.5362	12.1187	10.6025	2.8753	3.7445	7.1629	22.7098	17.3759	28.1518	12.6031	12.676	14.809	12.227	13.8404	9.9999
evm.TU.LG03.699	brown	565.51586361504	220.086410994149	345.429452620891	-125.343	17.9559	16.3044	28.0162	7.4317	4.6868	9.3811	5.3873	6.2365	5.3021	61.3915	56.6037	73.388	37.3793	33.4988	33.4054	13.4403	9.2384	12.1371
evm.TU.LG03.715	brown	312.671633273715	182.956918047444	129.714715226271	53.2422028211728	24.6237	21.6935	23.9774	6.2872	6.58	6.1564	6.338	4.3309	3.9056	26.1168	25.7644	21.4189	12.6575	17.3886	15.243	10.2184	12.6961	13.6181
evm.TU.LG03.73	brown	171.977194848525	85.1214592208167	86.8557356277083	-1.73428	20.7305	10.9906	14.9186	1.6095	0.8225	2.3308	2.0736	1.8053	1.0039	20.3146	14.5313	14.9168	11.3019	16.8741	10.669	7.5878	4.8313	6.9123
evm.TU.LG03.731	brown	483.879492812265	226.998485750916	256.881007061349	-29.8825	8.2339	9.7382	12.4444	2.0567	1.8018	2.8931	2.3186	1.2876	2.4631	67.0148	96.6209	100.318	12.982	28.3922	14.7623	15.6446	13.741	12.2984
evm.TU.LG03.735	brown	282.347602718523	225.809407408014	56.5381953105096	169.271212097504	6.9932	5.8281	6.7477	1.121	0.9166	1.3413	2.696	1.8422	0.4699	8.8293	6.9742	18.8814	1.5984	1.5357	1.5386	1.949	2.6428	1.936
evm.TU.LG03.747	brown	52.7788389524203	31.8232555063714	20.9555834460489	10.8676720603225	28.8194	26.2388	38.2535	20.6845	22.3292	29.3025	11.0208	13.1594	8.3388	46.9795	31.1103	29.6184	4.4958	40.8896	11.8628	14.9988	23.646	23.2492
evm.TU.LG03.75	brown	336.634349222068	214.807243404117	121.827105817951	92.9801375861662	32.859	28.3394	35.8986	22.8087	23.0555	22.1917	21.2954	19.3196	16.8462	32.9745	46.9332	34.3177	25.751	23.8433	23.3453	22.9045	23.5853	21.3541
evm.TU.LG03.781	brown	11.077502577217	5.88382293921779	5.19367963799923	0.690143301218558	2.7738	8.7313	21.6945	3.6854	2.9562	7.6751	18.5121	14.6686	7.7725	11.7766	12.9453	28.5925	5.4265	24.7422	12.2567	1.8475	3.0604	2.9989
evm.TU.LG03.783	brown	367.062786365271	294.34643416806	72.7163521972108	221.63008197085	17.8274	22.2416	16.1189	10.1198	8.6732	10.8263	9.1373	8.6618	10.7147	28.8995	23.5783	39.8505	12.3016	9.2837	10.1792	11.6584	11.2914	10.2154
evm.TU.LG03.792	brown	116.370215585355	65.9591730143126	50.4110425710428	15.5481304432699	4.3416	7.4918	5.6809	2.0087	1.9638	0.9579	4.1133	1.1482	1.0067	17.0202	6.2096	8.0087	1.3108	3.4184	1.5411	6.1581	4.297	7.1226
evm.TU.LG03.806	brown	493.75443455966	196.95194688436	296.802487675299	-99.8505	80.2792	77.6478	92.8908	44.1028	37.4377	65.3726	38.9296	50.4262	46.0588	216.54	192.55	378.478	168.819	159.519	132.101	71.6179	73.1946	65.745
evm.TU.LG03.813	brown	65.4427908580526	29.7994227559398	35.6433681021128	-5.84395	28.391	32.5261	40.6058	28.8977	33.5496	34.7859	22.4972	28.9708	27.5718	34.4343	44.8254	30.3172	31.1914	30.6795	30.1584	28.6079	29.084	28.6058
evm.TU.LG03.816	brown	517.914971008469	136.987427637246	380.927543371223	-243.94	158.19	449.056	228.502	137.23	119.167	427.367	114.865	96.0529	139.974	2710.72	1957.75	1589.6	869.875	979.286	799.623	523.628	537.758	523.036
evm.TU.LG03.840	brown	464.997187318588	211.604292126343	253.392895192245	-41.7886	9.0043	7.103	9.8976	3.9114	4.338	6.597	3.7111	2.6441	2.2237	16.975	15.4504	13.1606	6.3704	6.352	8.4442	7.4758	8.1892	9.1028
evm.TU.LG03.885	brown	390.652653768076	277.507271856512	113.145381911564	164.361889944948	4.9307	4.3069	5.4663	1.4296	1.7983	2.3026	2.3141	2.1204	1.6593	7.0178	7.5582	8.9729	2.1457	1.8724	2.2424	3.7389	3.9001	4.136
evm.TU.LG03.952	brown	89.0582827502101	32.2762966782611	56.7819860719491	-24.5057	21.2191	18.2866	23.5014	19.4788	18.6756	21.7797	15.5216	16.4305	19.9467	19.4701	26.1663	21.0151	14.2485	12.1691	14.0986	15.1516	14.9935	13.0896
evm.TU.LG03.98	brown	467.870353912975	350.111508146372	117.758845766603	232.352662379769	7.3928	9.0602	6.863	1.3991	2.3331	1.6153	1.3282	1.2101	1.3889	10.1122	9.7439	11.7824	2.6525	3.0263	1.5881	2.5605	1.3586	2.3315
evm.TU.LG03.991	brown	177.328609437473	121.133243888024	56.1953655494495	64.9378783385742	6.8394	8.7345	6.4284	4.4472	4.7474	6.011	3.169	2.5985	3.728	10.6777	6.5387	9.6174	4.8949	6.6727	4.7473	3.8183	5.774	6.2582
evm.TU.LG04.1003	brown	75.8476600966271	36.1168881901077	39.7307719065194	-3.61388	29.7785	26.8011	27.5369	22.9919	22.7707	28.5501	20.1498	21.7176	23.4117	27.6005	31.139	24.0793	27.8974	23.9251	26.7962	21.305	20.335	23.0027
evm.TU.LG04.1004	brown	21.2372533786638	6.51159933112129	14.7256540475425	-8.21405	19.7498	14.4792	19.4451	15.7785	13.806	12.8882	20.8289	20.795	18.12	20.6947	11.8442	29.6378	6.5541	14.1295	10.2171	22.2703	17.5459	19.2729
evm.TU.LG04.1016	brown	111.52408126338	46.9512160015616	64.5728652618182	-17.6216	13.0799	11.1096	11.0236	9.6432	10.0226	10.5633	11.1603	8.7198	6.0913	11.6299	9.5764	15.9371	5.0556	7.4427	6.8705	7.0317	7.0444	6.3594
evm.TU.LG04.1130	brown	185.679918719848	127.991696453469	57.6882222663795	70.303474187089	6.2053	4.9728	6.6373	4.1396	5.2246	5.222	2.5769	1.4774	2.4646	6.3016	6.4725	9.7425	5.3424	2.7619	4.919	3.3926	4.0181	3.4302
evm.TU.LG04.1153	brown	381.575989224072	273.385931609671	108.190057614401	165.195873995269	50.9157	54.297	45.5448	12.9798	12.6453	19.4377	7.5507	10.0928	12.404	65.6555	52.6633	94.0717	36.5738	28.5185	34.2898	17.7729	15.796	14.5294
evm.TU.LG04.1169	brown	188.761066955052	100.966977260707	87.7940896943448	13.1728875663621	11.271	8.1426	17.2631	5.3798	5.5343	6.0609	5.426	6.3151	5.4177	10.7942	16.4555	10.82	10.1196	9.1272	9.2125	7.3897	7.3048	7.9773
evm.TU.LG04.1188	brown	345.716020867651	135.351338308172	210.364682559479	-75.0133	5.3305	3.359	8.132	2.769	2.9716	5.9706	0.659	1.7064	1.5596	10.1704	12.9883	8.4531	7.7405	5.1143	6.6166	3.9784	3.193	3.1217
evm.TU.LG04.1218	brown	9.26087471643139	3.27717060402365	5.98370411240774	-2.70653	10.9486	8.2084	7.3576	7.1725	8.8523	4.9927	6.3737	9.1924	3.9706	11.6153	6.682	9.1175	6.7029	6.6213	6.5008	9.8037	7.9068	9.219
evm.TU.LG04.1221	brown	164.432518320695	97.6841976668231	66.7483206538722	30.9358770129508	12.7773	12.9547	15.2717	5.9519	6.88	6.6413	8.8045	6.4432	6.0884	12.5925	10.1459	19.0289	7.604	9.3604	10.2806	10.8136	9.805	10.2657
evm.TU.LG04.124	brown	315.201378592662	198.591606442391	116.609772150271	81.9818342921205	40.5986	62.4773	33.8079	12.1538	9.3515	11.9825	9.7159	6.8822	5.7239	43.0227	40.9959	57.1192	13.0153	10.5567	10.1745	16.8837	16.7972	12.1854
evm.TU.LG04.1245	brown	598.943035460381	186.260113115424	412.682922344956	-226.423	14.2376	15.2813	12.932	9.3781	7.9311	11.9163	6.4037	7.274	8.6095	21.0763	23.1116	26.2485	15.3838	17.0138	16.9637	13.5475	12.8879	13.8156
evm.TU.LG04.1257	brown	275.27087542257	79.2545906023081	196.016284820262	-116.762	18.6108	13.5507	25.7238	9.161	8.4175	12.979	4.6364	5.8463	4.4604	20.65	30.7951	25.4281	20.1852	27.8893	25.9751	10.6363	10.56	10.5654
evm.TU.LG04.1288	brown	19.7577078991627	12.2891136064464	7.46859429271633	4.82051931373005	37.6595	44.5672	29.7509	39.1763	42.7434	29.2374	33.7182	26.2002	27.7665	65.7696	29.5494	45.0922	15.8275	33.9847	15.9044	37.2602	35.9683	32.227
evm.TU.LG04.1304	brown	228.580008687992	159.65109625238	68.9289124356119	90.7221838167684	10.5041	11.6013	5.0726	2.6124	2.5032	5.2098	2.127	2.8622	4.4484	14.179	16.2852	9.7782	3.9211	2.8759	2.8812	4.4159	5.6903	5.7964
evm.TU.LG04.1324	brown	414.846439313641	151.069104090917	263.777335222724	-112.708	4.0481	3.8665	2.1018	2.7834	3.9286	2.0265	2.3465	2.9043	4.6759	13.2053	14.8341	12.2785	5.6697	4.1504	5.2841	5.0356	5.3438	4.4934
evm.TU.LG04.1325	brown	496.490925423789	210.765796629205	285.725128794583	-74.9593	5.8138	4.5939	7.0774	2.2091	5.8704	4.4053	3.3205	4.1144	4.1666	23.6446	32.2859	29.5593	8.7864	10.1598	8.6625	6.828	6.5665	7.6303
evm.TU.LG04.1330	brown	441.756742066256	326.988325087496	114.76841697876	212.219908108735	18.5279	16.5204	20.9221	5.8353	4.7831	6.3945	4.4	5.3803	6.4173	30.4532	40.2231	29.1936	6.7639	4.8621	5.6073	5.9712	6.0997	5.4879
evm.TU.LG04.1348	brown	112.99911411445	61.1072999672867	51.891814147163	9.21548582012369	11.6539	8.6935	9.3347	7.2182	6.0103	9.0314	6.507	7.0227	6.1911	8.3862	12.6048	9.336	8.9934	6.7633	8.5243	7.322	6.3989	5.6689
evm.TU.LG04.1351	brown	235.122389018896	139.07970459033	96.0426844285663	43.0370201617637	7.0577	4.7757	4.6165	1.4049	1.7673	3.7715	1.6244	1.8944	1.1324	6.7657	6.2965	7.8876	3.6496	2.6438	3.1783	3.2359	4.7632	5.3918
evm.TU.LG04.1363	brown	542.938491938068	138.450919739737	404.48757219833	-266.037	11.0827	12.9442	11.6026	6.8054	7.8038	10.0958	7.9838	6.5466	6.9572	42.6555	34.8314	82.6285	34.5668	27.5307	23.6759	25.8123	27.6473	27.1534
evm.TU.LG04.1366	brown	57.1397119118134	16.4734008168604	40.6663110949529	-24.1929	8.7506	6.0845	11.995	6.222	6.6319	9.6605	6.0567	5.9403	5.9609	9.7831	8.6898	10.1471	8.2714	12.1769	10.3694	9.0147	5.4665	7.4196
evm.TU.LG04.137	brown	380.891834304906	204.02804219144	176.863792113466	27.1642500779743	13.6045	11.8887	16.8804	1.8925	0.3627	2.2408	0.3556	1.4254	1.4873	301.574	163.642	210.953	47.933	28.9355	38.8449	19.5363	12.6089	13.6184
evm.TU.LG04.1374	brown	154.316460025638	103.519596190077	50.7968638355613	52.7227323545156	14.9152	17.8706	20.9918	18.5932	21.5983	23.7241	11.4913	7.1162	7.5401	34.1374	27.3687	27.9977	13.2177	16.7551	16.9919	11.7868	12.3287	12.2458
evm.TU.LG04.1410	brown	525.404617608853	240.742475093528	284.662142515325	-43.9197	3.2311	2.7632	5.7439	0.5874	1.0293	1.5062	1.0091	1.6549	1.319	12.2871	9.4888	14.4095	6.0144	6.2	5.2653	3.1207	2.1505	1.8117
evm.TU.LG04.1419	brown	24.2854229870701	10.5066097648856	13.7788132221845	-3.2722	30.4949	36.4898	32.9443	32.2226	32.1915	42.5744	20.5948	28.9866	37.7923	33.6257	38.9944	41.6422	31.7441	32.6548	33.427	29.5168	28.4648	29.5451
evm.TU.LG04.1462	brown	46.7683747168476	17.2760788879742	29.4922958288734	-12.2162	5.899	4.3075	4.8263	3.2421	3.2032	7.2197	2.4907	4.144	1.1324	5.238	6.5099	6.1685	4.1362	8.6715	5.2972	2.8184	1.8831	2.6959
evm.TU.LG04.1478	brown	390.052902900677	261.364803602908	128.688099297769	132.676704305139	13.412	14.5329	11.8963	7.0833	7.4478	4.8709	2.9779	2.007	2.7727	18.169	19.3767	19.7701	10.7843	8.7239	10.935	5.9768	5.967	5.937
evm.TU.LG04.1500	brown	406.301380388541	180.940926192275	225.360454196266	-44.4195	16.6312	15.3246	17.6656	11.337	10.7762	14.9782	13.1215	12.2965	23.6406	48.4812	56.9852	63.8097	24.8434	21.1336	24.7846	27.1025	21.324	11.9653
evm.TU.LG04.1525	brown	295.966733341032	196.543763360524	99.422969980508	97.1207933800165	19.0997	17.6116	22.4153	10.2579	12.0748	13.8698	9.0062	10.9252	11.714	26.7128	25.7166	21.2774	6.6971	8.1732	6.1022	5.4295	6.3152	3.7784
evm.TU.LG04.1531	brown	327.948717408186	192.590829008776	135.35788839941	57.2329406093662	10.0137	6.9868	9.4229	5.4054	5.3111	5.1218	3.0824	2.9447	3.7865	9.1975	8.5229	9.11	6.2305	4.4419	5.5333	4.3557	5.2039	5.3009
evm.TU.LG04.1584	brown	326.581265306512	158.582775433314	167.998489873197	-9.41571	19.1717	12.9693	17.574	8.5374	9.3887	11.1528	7.6347	9.3535	9.4557	19.5878	19.1562	29.3258	14.6794	16.1798	15.0971	12.8915	15.7297	16.02
evm.TU.LG04.1586	brown	248.688478101553	76.1016837493287	172.586794352224	-96.4851	16.255	13.5784	19.2456	12.9452	11.5398	14.0076	11.7041	10.5214	9.8591	15.5614	20.4409	20.6137	17.3114	15.239	15.585	15.6376	16.7276	15.4712
evm.TU.LG04.1672	brown	404.755424462032	156.172296797349	248.583127664684	-92.4108	11.0212	9.6564	10.2402	5.0976	5.3764	4.9747	1.6303	4.8125	6.3929	17.9336	15.1018	15.883	9.808	8.1987	9.2504	11.3928	10.1723	9.6779
evm.TU.LG04.1731	brown	122.872879805853	51.5612538306513	71.3116259752016	-19.7504	22.5246	20.0831	22.7257	19.5373	20.9105	21.9848	18.2157	18.3505	14.8957	22.2638	25.1405	22.658	21.7509	22.9507	24.2577	17.4914	17.1922	18.6128
evm.TU.LG04.1740	brown	313.920584001006	230.929255047786	82.9913289532205	147.937926094565	7.0703	6.7522	5.7812	3.0141	2.9554	3.9583	3.3887	2.8995	4.8018	7.3243	8.1793	8.874	3.4757	2.8056	3.1711	4.1658	4.6217	4.914
evm.TU.LG04.1749	brown	129.761029717956	67.2932080490753	62.4678216688806	4.82538638019477	19.2117	15.7338	20.3853	11.39	11.0341	11.3241	15.6814	15.517	14.945	14.5349	20.246	22.2427	11.2731	11.2748	11.4897	13.0106	13.9423	13.2408
evm.TU.LG04.1750	brown	217.560303062441	116.038683228397	101.521619834044	14.5170633943536	20.7918	19.9332	23.4591	16.7813	17.3711	17.4175	20.3428	19.4668	12.8174	24.8759	26.4894	26.9878	17.5861	20.9149	19.9015	18.5306	21.9963	20.9603
evm.TU.LG04.1772	brown	187.398715742555	49.0032569215896	138.395458820965	-89.3922	0.221	0.3438	0.1101	0.2834	0	0.9043	0.1136	0.0621	0.4158	55.2926	17.2411	14.6396	5.0623	18.2493	10.7252	7.3916	3.3119	4.6774
evm.TU.LG04.1902	brown	130.78671651032	99.4430950357321	31.3436214745874	68.0994735611448	0.4871	0.866	0.7706	9.5832	6.4898	18.2903	6.2155	5.2496	6.9616	49.987	9.2894	61.9462	1.0148	3.3656	1.4121	1.2493	1.3258	1.241
evm.TU.LG04.1905	brown	130.176946970102	93.8844687065978	36.2924782635037	57.5919904430941	7.0849	7.0234	6.629	2.9515	2.9716	6.7204	4.2377	3.5231	6.7856	8.5405	9.7879	9.3983	2.7108	3.8365	4.1458	4.0848	7.0891	4.9029
evm.TU.LG04.1912	brown	101.364540626528	46.5810969707334	54.7834436557947	-8.20235	19.4045	14.3309	18.5317	14.536	12.996	17.3383	9.5486	11.3706	12.0837	14.9844	19.1794	17.7193	17.5132	16.0059	18.802	13.3956	12.5979	12.4911
evm.TU.LG04.195	brown	57.0456559587291	28.4984528520538	28.5472031066754	-0.0487503	67.1057	44.7296	78.5244	36.3552	27.4058	106.164	6.129	21.2821	61.1167	59.6355	121.765	75.7293	3.6353	10.8688	3.8375	34.0286	37.5155	40.938
evm.TU.LG04.1956	brown	44.7828325000693	18.3335925774552	26.4492399226141	-8.11565	36.8206	28.7886	35.1727	22.7533	27.0939	27.4893	35.2412	40.9016	30.1387	32.4333	29.9735	51.3877	25.895	22.4812	19.5773	18.6916	19.3373	16.4899
evm.TU.LG04.1988	brown	277.889708214603	128.701757848744	149.187950365859	-20.4862	11.0379	10.4529	8.5259	8.6894	7.7475	7.7426	8.3832	4.8613	5.9572	13.1614	13.1909	13.4074	10.8916	8.5482	9.5154	8.3931	9.1437	9.6677
evm.TU.LG04.1997	brown	113.472669761761	73.7688731423472	39.7037966194134	34.0650765229339	26.7758	27.7954	26.4949	22.8615	23.7944	25.0034	18.9509	19.9325	14.7372	31.666	21.926	32.7044	18.1897	26.0019	22.1187	19.3074	16.8083	16.7096
evm.TU.LG04.2072	brown	219.273388199453	120.653917157597	98.6194710418565	22.0344461157405	140.08	184.286	185.875	108.739	92.2077	139.006	16.7855	25.2189	21.901	264.582	175.106	280.719	196.493	169.369	158.578	35.7412	34.3617	31.9777
evm.TU.LG04.2081	brown	216.48397845526	96.3093628271731	120.174615628087	-23.8653	0.0698	0.1655	0.0464	0.0239	0.2441	0.0238	0.0479	0.1308	0.2502	103.236	43.1108	38.5707	19.141	7.6417	12.3616	0.3921	0.4161	0.2291
evm.TU.LG04.2087	brown	157.665038018757	74.8769783689655	82.7880596497911	-7.91108	7.4646	21.6935	7.5302	2.2581	2.308	8.2233	3.837	3.1194	2.9835	106.079	29.6681	39.0449	24.2409	26.7085	14.3413	3.3191	2.5159	1.9782
evm.TU.LG04.2102	brown	145.089305829251	81.2136015409642	63.8757042882872	17.337897252677	34.4123	21.0537	37.7028	23.813	16.273	30.6465	13.8042	24.269	17.6266	35.2295	39.3068	33.5534	30.1829	31.2275	26.1273	26.6786	18.5904	21.3867
evm.TU.LG04.2108	brown	99.9017437705398	43.0241937684258	56.877550002114	-13.8534	12.7218	19.8976	28.9883	30.9051	30.9581	54.4493	3.4547	11.4662	10.1282	51.6591	82.7424	37.5023	17.1869	20.7235	15.1487	5.0545	5.9318	9.3919
evm.TU.LG04.2112	brown	544.662067021728	161.598860090398	383.06320693133	-221.464	0.1494	0.487	0.4464	0.3577	0.6267	0.1528	0.1024	0.056	0.5889	29.6142	24.7234	24.3832	1.9172	10.1495	5.3095	6.0209	9.7936	8.3339
evm.TU.LG04.2147	brown	70.3956643935391	53.3017514122722	17.093912981267	36.2078384310052	5.8356	3.7728	7.3976	3.6284	3.3747	4.4139	3.0178	4.9293	7.3	6.7048	1.0391	36.3287	4.9014	1.7043	4.3396	6.4837	4.5746	4.7694
evm.TU.LG04.2171	brown	113.15696078081	70.6653864354162	42.4915743453933	28.1738120900229	73.4705	73.3985	75.1626	74.8413	61.5037	127.713	47.7414	55.6047	60.7272	111.922	208.028	161.688	35.487	25.1366	26.4027	66.8807	59.403	50.061
evm.TU.LG04.2173	brown	529.045056643447	222.677109386357	306.36794725709	-83.6908	38.323	48.9216	55.0131	18.7855	16.0527	20.4372	14.9156	18.0319	12.8722	166.263	125.16	192.688	53.2842	112.706	68.5996	40.4215	34.6529	34.6367
evm.TU.LG04.2177	brown	383.187949963103	311.768234524088	71.4197154390148	240.348519085073	64.3582	100.735	66.0658	0.6887	0.8358	0.4721	0.6901	0.9903	0.8118	213.268	108.344	213.179	6.5571	4.5488	7.2576	1.4551	1.5442	0.9085
evm.TU.LG04.2236	brown	37.0061478824768	16.8694724412959	20.1366754411809	-3.2672	14.7293	21.6935	20.1829	28.0761	25.8172	24.8299	17.2032	14.4003	16.9587	24.9193	28.9176	30.3714	23.2844	16.2742	19.8103	7.9888	10.0816	8.7935
evm.TU.LG04.2237	brown	344.556758194052	243.098969584729	101.457788609323	141.641180975406	18.592	17.9036	21.256	10.4053	11.3329	10.464	13.5654	14.9776	14.6674	30.996	32.5558	30.4041	12.8327	18.7808	16.6907	11.6419	9.6918	11.1229
evm.TU.LG04.2255	brown	48.3272022099998	22.727841769777	25.5993604402228	-2.87152	5.8452	3.6597	4.7194	7.71	8.3689	12.9718	1.7169	2.641	3.883	11.9093	12.4142	8.2212	2.0034	4.8543	2.7148	4.8493	4.3701	3.4407
evm.TU.LG04.2266	brown	33.774	14.4007949314006	19.3732056581194	-4.97241	10.1403	7.4782	10.417	10.1699	8.5825	11.722	7.3861	10.0176	9.5324	13.0485	12.761	10.6949	7.352	8.993	7.3631	9.9133	9.3245	11.2796
evm.TU.LG04.2327	brown	101.738034137583	82.6217747947364	19.1162593428468	63.5055154518896	72.4881	83.4487	66.5385	51.9332	60.0998	48.2848	83.3845	86.997	89.0071	168.897	102.277	184.164	78.3186	51.4957	56.919	19.8073	17.7779	16.4989
evm.TU.LG04.2338	brown	172.090385922836	83.5934953238261	88.4968905990097	-4.9034	27.5503	25.8267	29.2443	21.4651	24.2823	30.1928	19.0933	23.9932	25.3921	33.3302	34.3135	32.1442	27.5005	23.4414	24.5696	28.0261	27.7153	26.5119
evm.TU.LG04.2366	brown	445.994265900267	253.116967798789	192.877298101478	60.2396696973113	2.82	3.7602	3.997	0.9458	1.9334	2.6073	0.669	0.3657	0.4664	6.6853	9.5048	8.2775	3.5489	2.6676	3.5452	1.5047	1.0835	1.6014
evm.TU.LG04.2371	brown	116.600473438195	53.9266755110672	62.6737979271278	-8.74712	44.8676	32.0382	43.3764	28.7771	29.0834	36.2471	25.7833	26.52	26.2194	40.8893	44.5234	36.5661	39.8747	39.646	44.6627	24.9769	24.8118	25.7577
evm.TU.LG04.2392	brown	73.0976715865226	39.333384710522	33.7642868760006	5.5690978345214	34.559	40.3419	55.4365	34.0551	29.3714	31.3518	35.0608	33.3237	23.6598	40.0404	35.7492	52.9944	31.5087	38.8024	26.2512	32.9842	27.3519	32.4959
evm.TU.LG04.2405	brown	424.787422903165	264.188963208386	160.598459694778	103.590503513608	43.3939	58.6908	54.676	21.7403	20.5454	30.6644	11.3306	14.0038	14.4241	296.305	158.428	371.389	83.8311	76.9172	66.5092	16.7782	14.8935	13.2074
evm.TU.LG04.2416	brown	313.366811546657	208.53242538659	104.834386160067	103.698039226523	89.4356	122.422	132.634	29.0282	22.4074	40.0767	21.3587	22.4622	29.7796	152.298	110.253	203.055	101.763	84.2228	79.8005	34.901	32.4594	30.3837
evm.TU.LG04.2418	brown	433.624274735548	291.591206027294	142.033068708254	149.55813731904	11.7925	12.2953	12.1608	3.7316	4.6886	6.4463	5.1208	3.9842	4.1842	23.3044	19.3406	34.6066	13.7703	8.1404	9.4136	6.5889	5.506	4.9031
evm.TU.LG04.2422	brown	215.196068995038	128.53412965582	86.6619393392178	41.8721903166021	0.9827	0.4368	0.8809	4.7384	4.5338	4.6241	1.5154	1.7672	1.479	27.9951	22.8982	17.0749	0.9079	0.4933	0.8895	0.1948	0.4134	0.3869
evm.TU.LG04.2428	brown	423.523012526609	115.931016507143	307.591996019465	-191.661	6.1553	4.85	6.5488	2.6312	3.8139	4.9609	4.1227	5.4509	5.5644	70.8174	32.6444	52.6435	8.8677	19.7082	12.991	27.3553	26.4306	22.3536
evm.TU.LG04.2440	brown	86.2289107968314	43.3645592910388	42.8643515057927	0.500207785246118	24.3447	14.5059	27.1762	14.5691	13.7192	17.7151	16.5339	20.3239	13.7493	20.9858	28.4171	18.9956	14.4876	22.8753	16.5597	17.656	16.6341	15.1363
evm.TU.LG04.245	brown	134.453729863934	75.5404060625554	58.913323801379	16.6270822611764	8.6304	6.6801	8.1197	6.1441	7.2349	7.5939	4.9396	5.1701	3.6475	8.8226	8.0745	8.3288	6.9252	7.9097	7.9013	5.6187	5.0766	5.4244
evm.TU.LG04.2464	brown	355.422064124853	152.090835915847	203.331228209006	-51.2404	45.6726	47.2879	47.3639	29.2163	21.8326	22.5359	39.3582	39.1053	38.2685	117.31	94.7202	243.597	105.698	81.0482	85.3854	40.5998	49.4412	34.908
evm.TU.LG04.2489	brown	416.567	203.482	213.085	-9.60254	55.1402	56.4221	75.8229	33.8561	34.1332	39.035	20.8829	20.4547	16.1195	106.145	98.7098	92.8261	54.2936	77.8063	64.8021	36.3212	35.4107	32.5786
evm.TU.LG04.2490	brown	557.220061714483	233.025827790661	324.194233923822	-91.1684	38.6885	31.2175	46.9527	26.8679	26.0256	35.3752	29.0653	30.7741	27.7701	77.8144	80.6225	102.85	38.8602	56.7057	46.4536	45.9465	43.2504	40.7777
evm.TU.LG04.2491	brown	161.714533151405	104.929173932743	56.7853592186621	48.1438147140808	50.8764	56.1949	46.707	36.3723	33.818	41.5793	42.6696	34.1876	32.6566	60.309	60.8394	43.8178	29.4604	41.3931	38.9166	33.0428	36.6253	28.3259
evm.TU.LG04.25	brown	98.8047411739213	82.0412187540688	16.7635224198525	65.2776963342163	49.669	44.9593	48.7018	54.9184	56.0252	49.847	54.6527	53.9019	52.4206	91.427	74.1363	88.3346	29.7342	50.8405	38.9773	40.4667	36.0215	36.7923
evm.TU.LG04.2580	brown	74.6683913451865	50.9053290920392	23.7630622531474	27.1422668388918	19.9348	20.3242	19.0258	15.1318	17.0717	17.8639	21.6263	18.5108	18.1667	24.0744	23.3262	20.9424	12.8452	17.0727	15.2667	14.8555	16.471	17.0044
evm.TU.LG04.2584	brown	85.0289643689876	38.7516912822734	46.2772730867142	-7.52558	3.9225	11.3658	16.1346	11.8268	10.9576	28.4554	1.3852	5.8897	15.0003	15.6646	48.2031	37.6843	6.5241	9.048	4.0957	13.5006	10.013	8.4296
evm.TU.LG04.2637	brown	544.44768481274	249.971118200677	294.476566612063	-44.5054	8.8623	7.8782	12.2043	3.7949	4.4444	4.1781	4.5158	4.3309	2.4854	33.6097	32.6349	49.4185	18.8083	18.7996	12.1686	8.3238	6.5642	8.6477
evm.TU.LG04.2653	brown	462.752075007008	179.952551289922	282.799523717085	-102.847	22.2782	29.3274	25.254	16.9231	16.9857	20.5144	14.5574	16.0408	16.4181	84.251	62.7537	160.276	66.9824	46.3306	47.3105	36.4021	37.3436	32.146
evm.TU.LG04.2682	brown	273.671417032117	177.413350633344	96.2580663987738	81.1552842345697	8.3231	7.9648	7.3506	9.8693	10.3838	11.2879	8.4111	9.408	9.5052	286.438	87.2367	594.954	69.1999	55.5305	43.254	10.3505	9.3723	8.332
evm.TU.LG04.2726	brown	109.601817970592	51.7873203632939	57.8144976072978	-6.02718	25.792	16.5881	33.7145	14.0935	9.9928	16.6567	8.9106	12.2485	11.1044	16.6284	27.7712	20.438	17.9625	26.0405	18.3655	13.4045	11.9684	13.3567
evm.TU.LG04.2787	brown	164.946900117574	89.6845412992124	75.2623588183616	14.4221824808508	14.586	16.1579	16.9306	10.4748	11.5884	13.5435	8.5357	5.9903	7.2371	17.0861	14.2657	17.9337	13.2168	12.5591	15.2905	11.1739	11.5038	13.3084
evm.TU.LG04.2805	brown	276.886171416365	93.6460076765624	183.240163739803	-89.5942	17.2109	12.7421	22.413	9.8036	8.6732	14.4526	9.0317	12.011	10.6594	19.905	23.6304	20.4184	17.5228	18.8254	18.2399	15.7313	15.8296	12.9968
evm.TU.LG04.2813	brown	409.697399883737	183.170058324101	226.527341559636	-43.3573	11.8831	12.5858	13.499	9.2364	6.5473	8.8136	6.4192	6.2837	7.9093	17.9261	14.7605	25.6728	12.5775	12.0267	11.6593	13.2623	12.038	12.9358
evm.TU.LG04.2846	brown	211.188788529179	150.415929173068	60.7728593561109	89.6430698169571	100.704	189.966	220.016	14.049	10.3091	16.1994	1.4439	7.7749	5.9641	218.685	70.6841	349.719	25.9255	114.986	36.6215	1.3222	1.8093	0.5876
evm.TU.LG04.2853	brown	194.841700984008	109.67430273611	85.1673982478986	24.5069044882112	22.0885	23.359	31.7349	17.3722	20.5335	25.049	9.6058	6.8003	5.4265	30.559	29.5593	23.7477	10.6668	14.4117	12.746	9.2591	8.3199	8.7393
evm.TU.LG04.2901	brown	78.2525371236234	41.259538783544	36.9929983400794	4.26654044346459	12.318	11.0091	10.4831	5.8588	7.5896	5.0267	10.6155	7.1278	3.7835	9.5275	6.8957	18.2635	4.9336	8.6996	6.9791	2.0728	2.8281	1.9609
evm.TU.LG04.2925	brown	127.92261543805	89.5452189123956	38.3773965256549	51.1678223867407	24.7211	20.1036	24.323	21.8122	21.3473	27.9045	20.414	17.8665	14.2313	28.5184	27.2804	34.3221	17.6818	20.287	22.9972	21.9132	19.405	22.5076
evm.TU.LG04.2927	brown	356.096475673525	168.746886496571	187.349589176954	-18.6027	465.65	462.479	463.795	444.389	430.37	363.064	343.235	282.519	249.719	617	725.169	722.282	428.731	429.034	388.406	462.79	489.028	484.63
evm.TU.LG04.2946	brown	232.476003273659	147.770950553232	84.7050527204274	63.0658978328044	84.6422	71.6153	116.491	54.0223	50.4328	60.5572	64.3753	67.4148	46.8348	100.055	126.454	104.01	40.149	79.882	53.2922	67.4629	67.6792	71.5619
evm.TU.LG04.2965	brown	323.473894124093	194.583412078459	128.890482045634	65.6929300328248	21.2671	27.453	22.4149	14.6513	15.2721	16.2439	16.4309	15.2695	16.0178	24.4348	22.1466	24.7963	16.6914	15.398	15.2967	14.7138	14.3402	14.1083
evm.TU.LG04.2966	brown	543.184174336829	219.739582169531	323.444592167298	-103.705	9.1369	6.8924	8.2967	6.8307	5.7423	6.693	5.2151	5.637	5.4844	15.5863	18.5134	16.8785	7.8557	8.1888	7.74	9.1969	9.1536	9.9868
evm.TU.LG04.2967	brown	157.666906111055	107.556755186414	50.1101509246403	57.4466042617742	11.6417	8.9619	7.1724	7.1414	5.1597	5.6475	4.6886	6.3402	2.8385	11.5627	9.3625	11.9823	6.191	8.193	8.4495	6.4222	3.9125	5.5525
evm.TU.LG04.2988	brown	9.53077155785062	4.82656320625217	4.70420835159845	0.122354854653723	3.2752	6.5081	4.0297	1.9765	5.2524	1.9708	0.5942	0	0	11.3762	0.9759	0.3699	0	2.5143	0.9688	4.0092	0.2026	3.6032
evm.TU.LG04.3001	brown	311.052885218311	223.610250953211	87.4426342651001	136.167616688111	34.5617	28.96	38.1787	17.4234	15.9357	12.7456	29.2489	24.753	15.3994	65.6469	46.1102	76.6804	22.2713	38.9988	25.2621	21.2333	22.1572	17.0297
evm.TU.LG04.302	brown	221.324912906598	117.146684028884	104.178228877714	12.9684551511702	50.8534	66.102	56.8637	42.1682	45.6122	45.5725	35.8432	29.7415	36.6693	67.883	57.008	96.061	70.4697	44.0319	53.457	44.244	46.7101	44.1755
evm.TU.LG04.3028	brown	447.490586539983	314.143885083797	133.346701456186	180.797183627611	16.9508	12.584	20.7562	7.0433	7.0714	9.6333	6.4333	7.102	5.3557	23.2244	23.9438	19.3637	8.8408	11.5276	7.6381	8.8501	8.4973	8.4922
evm.TU.LG04.31	brown	269.926961780617	156.701650114834	113.225311665783	43.4763384490515	61.6206	69.9203	70.4952	28.3929	29.5387	35.5678	37.526	27.0736	21.9039	82.1649	51.4805	61.4512	29.4689	43.4767	34.6379	35.3948	37.0839	41.7362
evm.TU.LG04.3112	brown	124.394606953867	81.1484549482959	43.2461520055713	37.9023029427246	6.0173	7.3104	4.3951	0	0	0	0	0	0	13.7138	9.1443	0.9628	0	0.2014	0	2.1864	1.6874	2.5667
evm.TU.LG04.3143	brown	14.0464311305132	4.85962409037455	9.18680704013862	-4.32718	8.979	6.8558	8.7577	8.4473	8.7119	10.5952	7.6221	9.6735	10.9744	7.4876	10.5311	15.916	3.9872	2.2816	3.1101	12.8111	9.7164	6.7113
evm.TU.LG04.3159	brown	374.016430660333	126.764959225082	247.251471435252	-120.487	5.355	5.0823	8.3999	4.8303	6.4831	8.6535	4.8137	2.5297	2.2248	12.7027	11.1386	17.4585	6.5528	7.4795	7.233	7.87	8.4604	9.8292
evm.TU.LG04.3189	brown	385.960073486355	55.2927285542456	330.66734493211	-275.375	99.2855	77.1695	115.951	74.6552	83.5384	99.5944	72.6658	54.1517	47.2219	115.57	135.254	121.499	100.748	114.01	105.666	98.7038	105.04	115.776
evm.TU.LG04.3219	brown	228.249282662959	119.919402837345	108.329879825614	11.5895230117308	16.4523	12.1579	22.7571	8.2536	6.9596	7.8183	4.4662	6.0133	4.0216	13.4597	23.0254	13.2452	8.9194	11.4687	8.7387	9.2876	9.2638	11.0076
evm.TU.LG04.3220	brown	449.799693790945	337.206378281753	112.593315509192	224.613062772561	2.9853	2.717	4.4601	0.5104	0.5962	1.0179	0.1461	0	0.0764	4.3443	6.3369	6.2093	0.7114	0.2854	0.3574	0.1409	0.8222	0.5597
evm.TU.LG04.3256	brown	26.0742174124373	18.5725704287504	7.50164698368688	11.0709234450635	127.691	94.1521	99.0883	96.9159	107.317	127.466	92.5708	121.468	114.14	123.309	135.125	164.322	80.5714	140.65	94.3752	92.8014	94.2993	79.3069
evm.TU.LG04.3264	brown	564.991541610814	183.474565353282	381.516976257533	-198.042	17.1993	14.1527	21.4033	9.6477	10.7256	12.9951	11.067	9.8745	8.5576	30.8065	32.8021	50.8398	24.7691	26.293	21.6538	20.8445	19.0407	18.3103
evm.TU.LG04.3304	brown	291.892563576178	205.762249726961	86.1303138492173	119.631935877743	13.6924	13.6493	17.3429	8.8506	10.3738	11.5777	11.2286	13.6107	10.2952	21.5635	31.1114	35.5583	9.2622	11.9183	10.6666	12.1565	12.8173	13.3221
evm.TU.LG04.3361	brown	169.315268869703	106.643921881647	62.6713469880556	43.9725748935919	19.5985	18.532	17.5985	3.6487	3.6102	5.612	8.2071	4.6353	5.1655	30.9636	11.3076	18.2694	2.2138	3.3045	3.3106	9.4105	8.7928	12.9231
evm.TU.LG04.3373	brown	452.620548624343	342.710729585602	109.90981903874	232.800910546862	8.0085	9.1349	7.1838	2.7469	2.6558	3.6273	2.2071	2.5757	3.1118	10.2454	13.0745	12.991	3.4358	4.1894	3.5663	3.7528	4.2362	3.3954
evm.TU.LG04.3438	brown	247.13401705603	92.4500572103549	154.683959845675	-62.2339	4.964	6.0636	7.0429	3.2241	2.6962	4.7857	2.7903	2.6894	2.5722	7.4731	6.9467	9.0165	5.3066	3.4059	4.5256	6.6531	6.6472	5.7651
evm.TU.LG04.3458	brown	162.317066224954	115.975578084313	46.3414881406408	69.6340899436721	32.0442	38.2166	33.4542	20.7807	23.8882	36.5122	16.1589	19.9803	19.3615	43.7117	25.4501	55.9552	19.6289	21.6027	18.1608	16.1319	17.4635	12.8932
evm.TU.LG04.3513	brown	354.492538075771	205.992620160277	148.499917915494	57.4927022447833	7.656	6.8058	7.5779	3.0927	3.8132	4.3074	2.7548	2.958	3.2922	9.5669	7.9503	8.9114	4.6419	6.0046	5.1975	5.8796	6.1892	5.7934
evm.TU.LG04.3535	brown	90.0404411075635	70.5463103163987	19.4941307911648	51.0521795252339	11.9731	5.8983	8.9689	22.6987	24.6646	13.932	15.3349	18.0275	18.5294	49.3291	32.9028	51.8187	6.1647	14.7493	12.7695	4.8694	5.7445	1.5714
evm.TU.LG04.362	brown	499.785435546591	377.63965429266	122.145781253932	255.493873038728	40.8036	41.3925	43.0602	16.2319	16.8085	16.8238	13.1979	12.0896	10.3694	59.1634	66.8587	59.4889	15.761	15.8139	16.6107	14.3031	21.6731	19.5358
evm.TU.LG04.363	brown	483.986072701327	367.159812549395	116.826260151932	250.333552397464	53.3633	52.1021	55.3847	23.5309	23.8729	28.5278	23.1447	23.3543	26.386	76.1481	80.1296	68.6152	22.7743	22.8561	23.8344	27.0479	26.6562	26.8678
evm.TU.LG04.426	brown	201.610467116855	103.467731767695	98.1427353491601	5.32499641853443	16.5676	11.5184	21.8557	13.6635	15.227	16.8248	11.3824	8.9276	5.4338	22.3576	24.588	29.5757	11.7055	23.7604	17.3891	12.3231	11.5586	15.6764
evm.TU.LG04.442	brown	304.996797560125	153.337074898042	151.659722662083	1.67735223595884	7.1572	7.6251	6.2036	4.8764	6.4163	4.8623	6.9647	3.8687	3.8764	13.5835	8.6901	12.4303	6.1834	8.1175	6.8686	7.2547	6.8369	6.4535
evm.TU.LG04.448	brown	28.2169381738049	16.6515242427268	11.5654139310782	5.08611031164863	12.5757	9.7021	8.8691	7.9552	9.7838	6.6247	12.7168	8.7315	7.8627	23.4806	14.3952	6.0056	3.4771	5.5247	4.5136	7.3814	8.6321	7.3462
evm.TU.LG04.509	brown	255.227577053148	149.736927501243	105.490649551905	44.246277949338	40.9314	34.0649	46.352	29.9381	28.9081	36.4241	21.9213	24.1107	25.7574	43.3833	48.081	39.1951	32.4595	31.0432	33.1341	34.5233	33.379	32.6052
evm.TU.LG04.521	brown	363.095205713666	251.093690006572	112.001515707094	139.092174299478	19.0575	23.5502	19.693	9.7257	10.4511	15.4431	2.2362	2.6638	4.1882	47.7918	54.4683	92.8767	20.7216	15.3185	22.0078	0.9973	1.1608	0.9587
evm.TU.LG04.528	brown	7.57551393620809	2.7492122666878	4.82630166952029	-2.07709	11.3012	12.0606	17.1302	8.9116	7.372	9.8368	15.5605	12.0818	8.4325	14.8372	10.5663	13.9446	11.4073	12.4244	15.1938	11.5442	9.9594	10.9812
evm.TU.LG04.558	brown	273.565990845797	221.611683457901	51.9543073878962	169.657376070005	5.4332	3.0698	4.1733	3.1649	3.8624	3.2971	1.8461	1.2938	1.881	10.78	7.2304	10.3874	1.5953	1.2943	1.4819	2.8289	3.1957	2.3568
evm.TU.LG04.592	brown	39.2667502595853	32.3536355807995	6.91311467878577	25.4405209020138	13.8635	14.5058	13.0833	15.2126	14.6965	12.1037	16.2709	17.3707	16.5595	17.7109	11.8844	28.2586	13.645	12.9999	13.7559	12.4127	12.6917	10.9637
evm.TU.LG04.678	brown	122.064608513515	44.9649836262706	77.0996248872439	-32.1346	65.7564	75.4737	66.9087	59.927	64.2277	66.6301	61.3971	44.8839	43.5729	87.2634	55.9873	88.0001	25.4841	28.5745	26.7527	27.0623	27.762	32.4506
evm.TU.LG04.679	brown	543.64109458967	204.067602673678	339.573491915992	-135.506	62.1686	95.1722	66.4212	57.7067	61.4129	75.6817	31.3724	25.3922	24.7798	415.375	252.62	422.358	152.745	213.188	168.113	78.2934	72.7184	81.3633
evm.TU.LG04.714	brown	18.3339868670529	9.5945610957377	8.73942577131521	0.855135324422488	6.2289	8.3588	7.8528	9.2265	8.9292	12.0628	5.5439	8.8041	13.8877	12.4988	9.9585	14.1872	7.4366	5.3623	5.1147	8.5568	8.1294	5.8793
evm.TU.LG04.715	brown	89.3904941912579	43.8819115637696	45.5085826274883	-1.62667	23.893	19.2791	47.4736	11.439	13.2333	20.4304	19.8394	19.7627	14.0941	29.7019	43.385	24.466	13.207	32.9657	19.2243	20.5803	19.3273	22.6142
evm.TU.LG04.728	brown	34.3484381778748	12.1921510872589	22.1562870906159	-9.96414	17.7247	10.5042	20.7883	12.3533	14.2758	16.8833	10.1672	16.5296	12.3578	13.9375	21.7306	11.2819	12.7812	13.8934	12.9178	13.3639	13.1013	12.0107
evm.TU.LG04.76	brown	651.703507719782	236.532179185158	415.171328534624	-178.639	6.9768	7.5485	7.9777	4.9444	4.5723	5.6814	4.7895	4.6174	5.3291	28.0779	21.9721	31.3069	11.7325	11.3816	12.0257	11.0299	11.8739	11.5438
evm.TU.LG04.773	brown	411.90614826612	121.945300902304	289.960847363816	-168.016	40.7568	56.0328	44.3738	32.0583	28.8341	35.2535	31.1152	29.3023	37.9119	82.3618	86.3813	68.9095	41.1744	39.1233	41.4401	55.3835	55.4401	58.7936
evm.TU.LG04.774	brown	271.448584584913	188.304676475728	83.1439081091848	105.160768366544	7.266	5.3826	3.2896	1.0165	1.5007	1.8019	0.7923	1.6086	4.379	10.9485	9.7035	9.406	2.3733	3.3156	1.8823	2.9455	5.0939	3.6845
evm.TU.LG04.780	brown	457.899847529322	368.96580648386	88.9340410454615	280.031765438399	13.1752	10.2422	12.618	1.8606	1.5381	2.1826	0.6306	1.0192	1.0608	24.6726	21.2378	33.1562	2.0123	1.7403	2.9238	1.9557	1.2621	1.7852
evm.TU.LG04.813	brown	281.322123224166	207.241576734532	74.0805464896344	133.161030244897	18.3177	19.8723	19.9852	16.7525	18.1332	18.6765	14.9599	11.6827	13.3763	24.3129	25.517	23.3113	15.5411	15.5461	17.1504	13.7033	13.6866	14.5907
evm.TU.LG04.846	brown	56.3719268124797	34.6027433770385	21.7691834354412	12.8335599415972	14.3224	11.0267	12.8961	10.5938	11.2635	7.7507	13.3109	10.4206	5.7051	15.367	14.6397	20.1329	2.6583	10.206	5.241	13.7808	12.4726	11.8953
evm.TU.LG04.88	brown	421.974154514219	308.272235578974	113.701918935245	194.570316643729	49.3617	45.162	35.5756	1.138	1.7447	2.0425	4.3334	2.7429	3.1004	72.5089	43.6031	59.0998	5.9782	4.1202	6.8053	10.5523	11.898	10.7004
evm.TU.LG04.925	brown	12.6183266223042	4.17490810604479	8.44341851625939	-4.26851	19.4801	15.5795	18.0622	23.4034	19.1831	19.9272	33.4982	35.0035	40.9188	36.676	33.823	40.5384	23.8536	19.0415	16.5308	26.2884	26.8528	25.1041
evm.TU.LG04.939	brown	249.141517404224	150.596304812686	98.5452125915377	52.0510922211487	15.8222	11.0346	12.7118	6.0535	6.7371	6.2148	9.3013	7.2216	6.2023	14.4438	11.6016	14.5597	9.9271	8.293	8.4841	8.749	8.7329	7.6151
evm.TU.LG04.944	brown	299.670465652902	160.653698822845	139.016766830058	21.6369319927874	7.4272	2.7353	4.9669	2.939	3.3377	4.0159	2.3997	4.2932	2.1672	7.9139	8.3845	11.306	5.7183	4.6867	5.549	3.8902	4.3514	4.2821
evm.TU.LG04.976	brown	241.843950715231	165.653694892919	76.1902558223116	89.4634390706076	0.1489	0.3089	0.1236	0.1018	0	0	0.2551	0.1116	0.1601	86.2791	17.474	184.589	7.0505	14.2757	3.1949	2.2871	2.427	1.3436
evm.TU.LG04.977	brown	229.211323218513	119.262525556736	109.948797661778	9.31372789495799	0.044	0.1173	0	0.0451	0.0461	0	0.0904	0.0988	0.1418	50.2875	34.7464	232.876	49.6289	33.9451	40.1103	3.355	3.4216	3.8521
evm.TU.LG04.993	brown	162.88319675575	80.8930666546898	81.9901301010601	-1.09706	14.4661	11.1075	15.4953	10.3634	11.5149	12.9979	6.658	7.7144	5.1081	14.9859	15.7612	16.0835	14.6063	9.6464	12.9209	11.3355	10.5117	12.438
evm.TU.LG05.1005	brown	217.48582434807	151.562702820121	65.9231215279484	85.6395812921728	9.8782	7.847	10.3622	6.6842	7.6032	7.8832	4.0693	2.4411	2.5607	14.2611	9.4044	16.0065	0.7282	3.0242	1.6558	1.4232	2.1733	1.2068
evm.TU.LG05.1007	brown	168.876194983705	98.2623206838267	70.613874299878	27.6484463839487	33.6207	45.7905	43.9262	31.9884	30.9826	33.0274	29.3475	26.6989	28.3294	35.1562	42.1543	49.382	21.7758	30.5618	27.0335	28.6883	25.4408	26.458
evm.TU.LG05.1050	brown	392.460002310769	102.736898080771	289.723104229997	-186.986	13.8241	9.5985	15.2356	8.9794	9.3492	11.7984	8.5776	7.3553	5.6279	15.9309	19.0605	19.71	14.7369	16.0953	17.3589	10.8618	9.8922	11.5141
evm.TU.LG05.1061	brown	457.998437318191	360.740974804686	97.2574625135042	263.483512291182	13.4862	11.646	12.5689	3.1624	2.9292	3.0548	1.7826	1.4075	1.9676	25.7461	28.497	26.2628	2.4475	1.4506	1.9377	0.6682	1.4182	2.1809
evm.TU.LG05.108	brown	49.1082914862508	20.2110703091749	28.8972211770758	-8.68615	7.8922	14.4931	12.8255	4.5811	4.7911	6.6924	11.8501	7.0032	11.4985	13.9849	6.2072	16.4487	3.1181	3.1275	2.8199	7.4091	9.2821	4.4976
evm.TU.LG05.1080	brown	538.738495751258	179.684005541303	359.054490209955	-179.37	2.4404	1.3016	3.2814	0.1252	0.5118	0.1248	0	0	0	9.101	8.7768	10.425	6.1063	1.8374	5.2769	2.0555	2.4379	1.9217
evm.TU.LG05.1112	brown	5.35707141333028	1.99089956176263	3.36617185156766	-1.37527	8.874	10.7482	7.2919	7.397	12.2128	8.6238	11.6317	5.7352	6.7971	11.1464	8.878	10.3292	7.43	7.461	7.14	9.563	9.0985	7.0972
evm.TU.LG05.1175	brown	293.070932027143	80.8017759166463	212.269156110496	-131.467	3.9488	2.1901	3.5502	1.3982	1.484	2.1806	1.0059	1.0212	0.9204	4.0364	6.1248	5.2669	4.372	4.5431	5.0435	1.4025	1.2678	1.3931
evm.TU.LG05.1196	brown	456.980742579453	136.075537116946	320.905205462507	-184.83	12.6128	13.2659	12.4071	11.1461	11.654	13.4452	12.5172	9.3692	9.5652	17.8526	15.8462	20.0802	13.8931	12.5994	14.2239	14.6022	13.7887	14.2591
evm.TU.LG05.1227	brown	389.052453056889	266.695277814824	122.357175242065	144.338102572759	63.9432	97.1683	65.9253	31.4409	30.9733	45.4552	19.8395	19.2003	15.7728	176.125	104.809	210.311	65.806	71.1065	63.1814	22.7136	20.4826	18.156
evm.TU.LG05.1255	brown	188.722814698137	127.42279028588	61.300024412257	66.1227658736228	10.1786	12.3857	10.3042	8.3881	8.0047	8.3639	5.7466	4.595	6.2783	11.6247	12.0025	15.3777	7.1942	6.0305	7.6778	9.4249	10.6159	8.623
evm.TU.LG05.1306	brown	238.760350616607	143.670568562373	95.0897820542342	48.5807865081389	28.6016	27.0638	25.8021	25.4912	27.4139	29.3977	26.8073	24.3984	23.0422	35.1097	30.9475	37.6469	25.2003	27.1371	26.0199	28.3762	28.7131	27.5825
evm.TU.LG05.1324	brown	82.3282226948083	31.1004801837074	51.2277425111009	-20.1273	6.292	4.5896	6.6652	5.4657	6.5236	6.9297	3.3612	4.1639	3.932	5.5922	6.5532	6.7966	4.5817	3.5892	4.4593	3.9974	4.0318	3.7392
evm.TU.LG05.1356	brown	431.623810112941	308.133844570809	123.489965542132	184.643879028677	4.6516	4.417	4.0013	0.1085	0.0554	0.3244	0	0.0594	0.2841	9.0352	12.1564	8.2206	0.407	0.3715	0.3721	0.8381	1.1673	1.7691
evm.TU.LG05.1426	brown	507.756932632478	369.134371545867	138.622561086611	230.511810459256	47.8547	38.4134	40.3722	0	0	0	0	0	0	66.5923	59.5171	55.7104	0.1375	0	0	0	0	0
evm.TU.LG05.1452	brown	12.0657434277354	3.29420954611604	8.77153388161936	-5.47732	5.9301	10.7057	5.8335	8.5248	8.521	6.4781	5.1556	3.3326	6.6111	8.9113	5.4144	8.9959	9.0749	3.8218	5.4119	5.5499	6.5824	5.8732
evm.TU.LG05.148	brown	525.694167655102	148.611319456024	377.082848199078	-228.472	3.5792	3.9048	6.6437	1.3353	1.0235	2.2467	0.5018	1.92	2.9732	20.7299	19.9436	27.4095	6.9518	4.8181	4.0906	13.4615	10.8637	13.2918
evm.TU.LG05.1482	brown	233.607102916795	150.206403949308	83.4006989674871	66.8057049818211	10.5423	5.3366	16.0422	3.6052	6.1413	4.4934	3.7632	3.7852	2.9907	14.5615	15.7241	10.4016	4.622	6.3207	9.5721	3.4823	4.6192	4.468
evm.TU.LG05.149	brown	367.140136284616	145.458649234142	221.681487050474	-76.2228	0	0.2614	0.2343	0.181	0.0617	0.3008	0.0605	0.0661	0.1264	20.2853	7.2085	14.6207	2.8522	3.6601	3.8442	4.312	2.9063	2.1417
evm.TU.LG05.1498	brown	84.0919747387353	39.5046768520973	44.587297886638	-5.08262	3.9804	0.8846	7.2211	2.4793	3.2793	5.3805	0.5846	1.2782	1.0698	2.5035	9.6493	3.6846	2.4079	2.5688	2.7165	1.2678	1.0464	1.2594
evm.TU.LG05.1511	brown	16.6971654277025	7.76147186512122	8.93569356258129	-1.17422	5.3244	16.1544	9.1653	19.5934	10.013	82.291	1.8444	2.7971	21.4023	3.0576	10.4952	97.3931	12.298	6.391	7.334	16.2873	26.5955	10.539
evm.TU.LG05.1512	brown	19.1696633194718	9.70228277922044	9.46738054025139	0.234902238969049	1.8746	6.6207	4.138	10.7074	9.0313	50.2727	0.9375	1.1389	8.8235	1.8895	5.1842	62.888	7.0213	4.3233	5.2994	7.7819	11.9343	5.3362
evm.TU.LG05.1515	brown	426.484058816348	313.027162212338	113.45689660401	199.570265608328	2.7763	2.1666	2.9843	0.0564	0.0673	0.0187	0.0188	0	0.0591	7.0905	8.3825	5.6735	0.0917	0.0184	0.1474	0.0454	0.0867	0.0361
evm.TU.LG05.1527	brown	145.575235667802	89.305263341753	56.2699723260494	33.0352910157036	10.2417	12.8084	12.5281	9.1088	11.5149	9.68	8.4872	5.2086	5.819	11.8603	11.5201	14.5795	7.8852	6.4896	8.7339	6.9074	6.1016	8.0114
evm.TU.LG05.1530	brown	436.805255502657	257.306716633578	179.49853886908	77.8081777644981	9.3177	7.0997	7.6896	3.1409	4.8851	6.9444	5.2001	5.0868	3.8636	13.3756	14.0249	13.545	7.2763	8.285	7.3631	5.8038	5.879	4.5859
evm.TU.LG05.1541	brown	448.343564396961	240.144260952348	208.199303444613	31.9449575077353	44.2945	57.4521	44.5412	39.5152	40.4767	34.3889	24.0495	17.2851	21.8907	89.3665	88.5166	91.6234	36.1089	49.0449	43.2673	44.4263	49.8852	42.8481
evm.TU.LG05.1561	brown	333.723141982236	161.567628191197	172.155513791038	-10.5879	24.1595	19.4157	23.2125	15.6475	19.1915	20.9694	16.1817	16.5946	17.7082	26.0388	26.5777	38.6545	24.7069	22.0489	22.703	19.9505	22.3262	20.8985
evm.TU.LG05.1577	brown	346.291670635071	200.013772992013	146.277897643058	53.7358753489555	8.1694	7.4857	7.3232	0.0645	0.0659	0	0	0	0	36.3257	58.0629	32.6972	0.0968	0	0	0	0	0
evm.TU.LG05.1578	brown	373.851266461924	245.461549750191	128.389716711734	117.071833038457	3.0748	7.1589	6.1252	0.1502	0	0	0	0	0	26.9995	32.4866	21.9276	0	0	0	0	0	0
evm.TU.LG05.1579	brown	356.079260502012	209.856998671458	146.222261830554	63.6347368409038	6.9234	5.614	7.1288	0	0.0491	0	0	0	0	33.2442	50.6159	29.9985	0.036	0	0	0.0464	0.0492	0
evm.TU.LG05.1598	brown	107.697015498963	54.306370088533	53.3906454104299	0.915724678103075	37.6809	41.5158	43.5095	28.4057	25.2128	34.8544	17.5854	22.0342	28.5346	41.9823	36.1009	50.6955	48.405	33.0211	37.0251	22.2455	19.4839	18.3063
evm.TU.LG05.160	brown	497.155104794069	310.644726696926	186.510378097142	124.134348599784	62.8816	61.8517	64.7792	5.5894	4.6417	3.7155	8.6349	3.6997	10.1277	74.3127	60.6012	70.3898	4.4568	4.33	3.7672	12.3724	10.9811	13.4072
evm.TU.LG05.1610	brown	18.2048236298715	5.7099317443592	12.4948918855123	-6.78496	46.3148	45.0487	50.0607	53.3746	41.813	48.5462	45.6921	42.6026	42.0867	42.8154	45.1334	62.0066	25.9842	39.198	30.2881	44.7631	42.6978	49.5759
evm.TU.LG05.1616	brown	386.682008643414	119.133901443873	267.548107199542	-148.414	8.8447	5.0214	10.8083	2.8976	2.8836	5.0941	5.5779	6.0149	2.7167	37.2662	20.4815	40.3847	3.834	15.6693	7.0268	18.9285	21.8846	17.0466
evm.TU.LG05.1639	brown	207.472185893563	119.087989816698	88.3841960768657	30.7037937398321	19.6035	26.0322	17.8682	15.7665	17.9227	21.5079	12.6891	11.425	12.0657	27.5473	31.2925	24.7435	20.2171	16.7948	20.7202	14.8692	15.6201	15.2168
evm.TU.LG05.1667	brown	416.430593248501	332.872509007868	83.5580842406333	249.314424767234	55.2255	64.0702	73.8512	0.2744	0.2103	0.1368	0.1375	0.0751	0.1438	231.195	153.488	200.509	0.1544	0.2685	0.269	0.53	0.3515	0.3291
evm.TU.LG05.1669	brown	517.934801499209	146.760992248208	371.174	-224.413	0.1446	0.1286	0.18	0.408	0.6824	1.1095	0.446	0.9346	0.5441	21.9097	16.1526	18.568	1.6701	9.4729	2.9816	7.0218	5.5507	6.5124
evm.TU.LG05.1672	brown	34.7030871537011	25.2050544094485	9.49803274425268	15.7070216651958	6.7638	8.8141	11.7895	9.2456	8.7646	10.2017	11.8131	11.382	9.874	13.6952	11.4078	18.2435	4.6602	7.7161	5.0247	11.0058	10.3054	7.9819
evm.TU.LG05.1674	brown	136.299689429566	84.1300105244588	52.1696789051072	31.9603316193516	17.0612	10.6393	21.8123	11.1029	12.0156	13.1547	6.152	8.4434	13.0031	17.8062	20.7677	20.1675	12.9396	9.7143	11.3969	10.7244	14.4602	15.5407
evm.TU.LG05.1691	brown	103.420756686159	40.5760055344425	62.8447511517164	-22.2687	31.1145	34.1673	31.5114	15.0216	15.0791	14.3095	15.8592	17.633	11.946	29.7948	23.8405	45.8081	14.494	16.6679	13.5429	35.2372	30.6573	30.1124
evm.TU.LG05.1694	brown	264.588248878026	168.358154576227	96.2300943017983	72.1280602744292	13.7452	11.0627	14.9188	9.6387	9.922	12.3633	9.9122	9.5267	6.4361	16.9104	18.4233	15.1324	9.1152	9.3868	10.7121	10.4877	11.5068	12.8678
evm.TU.LG05.1695	brown	395.869	215.629202560322	180.239333030677	35.389869529645	53.593	69.0823	56.3057	32.012	30.7065	40.5234	29.3261	36.8295	35.4037	120.708	88.1882	105.285	70.904	55.6574	63.6709	36.0623	35.13	36.3352
evm.TU.LG05.1725	brown	125.610262787046	54.5631884504348	71.0470743366113	-16.4839	8.7179	6.3136	10.7954	3.8331	3.9883	7.8162	2.0762	2.2322	2.8586	7.5667	9.5484	7.3997	9.4072	7.9072	9.2759	3.9692	3.8582	3.8434
evm.TU.LG05.1753	brown	188.83399798497	111.82033651964	77.0136614653297	34.8066750543106	12.2241	9.2745	12.0863	8.2688	7.5592	8.8861	5.3859	5.3348	6.8835	11.8285	12.1122	13.7553	10.4457	7.5519	12.2944	7.5875	6.6863	8.5948
evm.TU.LG05.1791	brown	223.471126720718	123.273609391586	100.197517329132	23.0760920624545	20.6859	13.1638	24.2856	9.6522	10.2573	11.9188	10.7825	13.3294	11.6771	18.5246	25.3968	18.3827	13.6717	16.4507	15.8334	13.645	13.6502	13.6768
evm.TU.LG05.1875	brown	110.10466129218	50.973210010103	59.1314512820767	-8.15824	11.7411	9.464	10.3858	5.6717	5.9404	6.6632	3.8265	4.8911	4.3544	8.1086	11.1741	11.35	11.9263	7.6381	10.9828	4.3121	4.5185	6.0076
evm.TU.LG05.1889	brown	502.470197071084	376.728231197077	125.741965874007	250.98626532307	9.3343	8.2978	7.8388	0.7511	0.1919	0.1872	0.1882	0.2057	0.787	12.7034	11.1255	13.7048	2.6774	1.1024	1.4726	1.6323	1.3473	2.1619
evm.TU.LG05.1897	brown	310.175855170171	187.766926329299	122.408928840871	65.3579974884281	10.3829	12.5143	17.0201	11.2837	12.8601	16.1505	7.2802	4.2874	4.2845	27.3596	20.9514	27.5048	11.7077	14.4588	14.2618	8.3056	8.4722	10.1024
evm.TU.LG05.1998	brown	485.805822148983	229.440488884792	256.365333264191	-26.9248	18.5758	13.832	17.6747	7.2642	8.2495	8.6739	9.5709	8.0076	8.0348	44.5992	31.0851	67.6794	25.0364	26.6342	23.6939	13.7298	12.5477	13.5523
evm.TU.LG05.200	brown	110.182524766025	34.3156046523294	75.8669201136958	-41.5513	20.6781	12.6007	23.7762	13.2637	11.3108	13.5441	10.8492	10.3297	8.5401	15.8541	22.7245	15.4767	17.4194	19.7033	16.2537	17.0563	15.6841	17.4793
evm.TU.LG05.2004	brown	4.80004	1.11412136302535	3.68591731282565	-2.5718	109.668	172.687	122.161	134.586	125.685	128.194	189.287	153.114	163.97	240.358	104.559	134.359	117.569	176.034	128.244	150.851	162.14	149.029
evm.TU.LG05.2011	brown	257.043292439865	148.010037236891	109.033255202974	38.9767820339166	25.1057	22.5019	22.5292	13.1085	10.32	13.2119	22.0111	23.0171	22.5344	55.4858	38.5895	45.6825	25.5507	24.1636	17.5395	26.7603	19.8278	21.0073
evm.TU.LG05.204	brown	216.873741086878	151.975995538936	64.8977455479418	87.0782499909941	12.4813	12.414	10.5684	9.4299	12.1067	12.1079	7.4269	8.1925	6.2755	20.0796	20.1926	15.8829	11.2731	7.9648	9.8283	6.1042	7.2239	6.2858
evm.TU.LG05.2079	brown	514.516722440199	206.874899628371	307.641822811828	-100.767	63.1441	72.2568	75.8487	41.6782	38.4173	37.0107	37.5984	23.2902	23.2245	107.566	148.738	147.245	74.76	62.4062	71.2647	58.0053	73.4126	74.2194
evm.TU.LG05.2093	brown	478.27449329842	295.873635243381	182.400858055039	113.472777188342	6.4059	4.8185	5.9597	1.0111	0.9596	0.5761	1.0855	0.3956	1.0595	6.2715	5.4201	7.366	0.3252	0.2827	0.2832	1.3254	1.2584	0.5543
evm.TU.LG05.2102	brown	493.568406143139	348.526026800232	145.042379342907	203.483647457325	2.6356	3.4363	3.1501	0	0	0	0	0	0	3.519	4.0942	4.498	0	0	0	0	0	0
evm.TU.LG05.2163	brown	572.200846002756	113.975249395127	458.225596607629	-344.25	20.9893	19.7331	22.4778	16.6409	18.0999	19.822	17.9183	15.8912	13.7189	27.5186	32.1178	27.3386	22.96	20.2958	23.8458	22.9622	22.8489	22.5778
evm.TU.LG05.2168	brown	27.0681544113172	19.7485850878587	7.31956932345848	12.4290157644002	17.5188	20.9434	17.2198	14.9331	15.0818	17.5677	17.4186	16.4898	21.9565	21.0985	20.517	23.4177	19.0691	12.5622	14.1187	16.3908	18.3014	16.3666
evm.TU.LG05.2176	brown	469.483729676463	354.43047358422	115.053256092243	239.377217491977	25.5439	21.7746	29.7128	0.0468	0.1435	0.14	0.0469	0.1025	0.2452	50.0883	44.9181	34.7682	0.3512	0.4121	0.3211	0.5876	0.3358	0.4041
evm.TU.LG05.2204	brown	258.276016382474	142.605785028457	115.670231354017	26.9355536744395	10.8877	8.8443	10.0965	5.1998	7.2829	10.1775	4.6316	4.0089	4.0361	15.9461	12.1715	19.8228	13.7301	6.9727	9.6287	4.8365	4.5403	8.6846
evm.TU.LG05.2213	brown	521.575651361824	359.350349233963	162.225302127861	197.125047106102	21.0395	21.1056	20.5809	6.2824	5.7037	5.9143	6.6823	6.037	5.8476	24.4889	24.7812	24.7953	5.9526	8.586	6.847	6.3055	5.9359	7.3748
evm.TU.LG05.2261	brown	268.012117451438	164.665285553051	103.346831898387	61.3184536546647	21.1339	19.2504	20.1058	8.1671	7.8008	7.3194	10.1326	10.1195	10.1372	23.5132	19.1067	23.7454	14.2282	18.2195	15.3458	13.1477	12.9059	11.9407
evm.TU.LG05.2288	brown	93.4597521606743	38.3579311294609	55.1018210312134	-16.7439	23.9546	14.7359	24.2559	13.8541	14.0208	18.6257	12.0695	14.8799	13.8036	19.5105	22.6354	19.3363	22.8675	20.3162	19.1136	18.4563	16.0356	17.3065
evm.TU.LG05.2318	brown	182.482997872448	99.4237575913976	83.0592402810503	16.3645173103473	97.004	116.644	115.268	81.4632	76.6185	78.3473	87.1325	77.3024	63.795	112.741	91.8571	112.449	78.3157	89.8916	81.8441	87.6844	86.4624	85.9917
evm.TU.LG05.26	brown	81.4385310961301	51.1985	30.2400669323501	20.9583972314299	7.0526	7.1605	12.1948	7.8597	8.0708	9.6314	6.1831	5.6736	6.0807	9.9762	10.917	10.3789	4.7132	8.4098	5.9049	6.7758	6.6634	5.5678
evm.TU.LG05.313	brown	217.901741700384	103.959006792491	113.942734907893	-9.98373	47.0127	52.6387	48.6841	43.2239	38.6088	38.6936	27.9657	33.3989	36.2652	50.9326	50.3195	83.0968	55.0947	51.0151	49.9538	41.9635	40.0785	39.4232
evm.TU.LG05.315	brown	103.225626202483	47.8842149211937	55.3414112812889	-7.4572	7.7364	8.3082	10.4465	6.1258	7.1322	10.5166	5.8183	4.0852	3.5723	11.4031	10.2576	10.2181	5.7165	8.6006	9.1386	6.1228	7.7533	9.7619
evm.TU.LG05.329	brown	119.891147444362	75.7756368474129	44.1155105969495	31.6601262504633	16.9715	17.4534	14.0866	14.5095	9.7702	14.8079	7.8685	7.8547	11.9843	16.5472	16.5197	20.1259	16.013	12.8618	12.7181	9.7279	12.7728	11.3009
evm.TU.LG05.384	brown	73.9180333747891	32.6223064178796	41.2957269569095	-8.67342	9.3248	8.7085	8.9225	11.7969	11.1785	11.736	5.3856	6.1826	8.3349	13.8658	14.7014	12.0948	11.7975	8.7564	7.8505	7.8647	8.6214	6.9872
evm.TU.LG05.448	brown	452.456970960897	283.717229306266	168.739741654631	114.977487651636	6.9617	7.1469	5.9051	0.0922	0	0	0	0.0505	0	8.8869	4.9599	7.6748	0.1037	0.0902	0.1807	0.3116	0.3779	0.1326
evm.TU.LG05.521	brown	234.738738754832	151.229596257474	83.509142497358	67.7204537601157	14.1698	13.506	17.4065	9.2875	7.0988	10.9518	10.7635	9.1135	6.5163	21.7738	13.7973	20.1018	10.1822	14.7783	11.7969	11.7011	11.9206	11.5457
evm.TU.LG05.524	brown	86.9962335878558	67.2401831602705	19.7560504275852	47.4841327326853	5.0697	2.5202	3.9865	11.0865	13.1499	11.6004	6.892	9.2596	8.4619	16.3776	17.4359	32.9792	7.0618	4.5538	5.6356	3.8339	3.1917	3.1518
evm.TU.LG05.566	brown	116.633295625649	81.5961845150207	35.0371111106287	46.559073404392	30.7876	31.0295	27.6701	25.1142	24.0237	30.0232	22.68	24.0616	23.4704	30.4381	29.7675	37.0229	26.9247	21.163	23.8645	25.2619	28.114	28.15
evm.TU.LG05.657	brown	110.980892666309	58.6376964942854	52.3431961720237	6.29450032226178	37.2435	73.8914	35.5994	49.7638	49.2878	49.7735	57.5865	38.9914	42.863	109.989	68.9974	120.595	93.5959	53.3696	46.671	30.8046	26.0572	17.6649
evm.TU.LG05.757	brown	442.238147964702	251.713377621748	190.524770342954	61.1886072787939	4.485	7.153	6.832	7.1725	3.7346	6.0722	1.3561	1.9274	2.978	29.5166	32.2073	43.6881	10.156	9.9319	8.8888	1.0457	4.5776	6.8818
evm.TU.LG05.762	brown	340.602324636451	220.158677042539	120.443647593912	99.7150294486278	63.5682	73.6294	80.6682	35.251	35.1733	49.5271	17.3081	22.2491	22.514	83.2668	78.4861	71.8971	45.3871	48.9378	46.847	29.3475	27.9246	27.4195
evm.TU.LG05.799	brown	5.43074167659591	1.53048184418612	3.90025983240979	-2.36978	53.3858	44.2816	55.9797	47.6458	51.4412	60.1185	49.2966	60.1177	51.0624	57.9104	56.8894	51.2978	44.279	52.0283	50.0491	51.1071	49.3669	52.8469
evm.TU.LG05.809	brown	141.080519146377	70.2072181244391	70.8733010219381	-0.666083	16.6016	12.729	15.699	10.0733	12.3503	12.1808	9.6736	9.6082	9.537	11.7554	25.8287	16.1853	11.1073	9.8571	13.1021	11.2021	9.6913	11.1699
evm.TU.LG05.820	brown	221.257215444687	134.991844650532	86.2653707941555	48.7264738563764	107.092	135.711	121.927	47.219	50.2848	53.6427	1.867	1.0206	1.4032	146.803	115.625	115.882	72.5325	87.284	78.3118	2.5307	2.5662	2.6814
evm.TU.LG05.830	brown	343.564874104533	216.657712011586	126.907162092947	89.7505499186387	30.8451	30.5912	30.5371	19.4442	17.2237	22.0491	13.3336	15.2461	11.2262	47.3912	45.2552	40.3491	33.333	18.43	28.8545	16.1666	17.8203	17.7416
evm.TU.LG05.855	brown	287.100691756109	178.281666611025	108.819025145084	69.4626414659418	21.6656	17.3901	24.1087	14.6959	14.4795	18.4284	12.9723	11.4622	9.8112	20.0188	24.5224	23.0841	16.039	15.8146	16.0433	15.8857	14.3959	16.8345
evm.TU.LG05.906	brown	270.914679530101	125.752776393404	145.161903136697	-19.4091	28.9405	22.1213	31.1532	29.0558	29.1928	32.9801	23.6746	23.334	23.5001	42.7987	55.9934	61.8339	26.992	22.8425	29.7982	33.7872	34.843	34.5772
evm.TU.LG05.948	brown	16.1274409456178	9.09323069862143	7.03421024699634	2.05902045162508	3.6605	4.2111	6.2196	6.1854	6.924	23.2749	7.305	10.6489	22.8394	17.1015	5.2356	36.4496	3.2051	0.7926	0.7219	16.9988	11.2461	4.1684
evm.TU.LG05.955	brown	159.996998414234	110.622677286645	49.3743211275895	61.248356159055	9.1924	8.872	10.5945	6.3656	8.5028	5.2054	5.5351	5.0922	3.8822	7.9922	15.5658	16.0417	1.0616	1.8127	2.2783	2.8954	3.3833	3.4255
evm.TU.LG05.956	brown	431.243439017908	205.997494132833	225.245944885076	-19.2485	5.1819	4.5245	4.849	3.1973	3.3452	3.6785	3.7916	4.56	3.9252	17.8046	12.7603	15.6848	6.2045	8.7196	7.2704	4.3674	3.7427	3.2311
evm.TU.LG05.978	brown	164.317634289689	99.6210919724914	64.696542317198	34.9245496552935	10.4138	7.2383	12.6104	8.1305	7.3979	11.2954	4.9679	6.2191	7.0391	11.3386	13.5367	10.3218	7.4038	7.2526	8.0436	7.1829	7.4192	6.3978
evm.TU.LG06.1008	brown	450.799276150483	131.051038584463	319.74823756602	-188.697	0	0	0.143	0	0	0	0	0	0	70.7852	47.7017	41.4795	10.831	6.6291	10.9725	13.7982	17.2089	20.0649
evm.TU.LG06.1014	brown	176.212442360841	97.6578519519897	78.5545904088515	19.1032615431382	21.1762	20.1389	34.5356	11.254	11.0523	16.7345	8.2864	14.4204	10.5108	19.862	27.1072	26.9219	15.4592	20.5407	20.4825	14.8403	15.1466	15.117
evm.TU.LG06.102	brown	243.940810763786	141.081595385387	102.859215378399	38.2223800069881	1.9749	4.3638	1.5174	0.6368	0.3846	2.3376	0.319	0.222	0.3336	11.2228	5.7164	5.7958	0.8254	3.5686	2.6672	1.5376	0.8307	0.972
evm.TU.LG06.1021	brown	502.817798666455	353.163688178392	149.654110488063	203.509577690329	8.5761	5.1135	8.6461	0	0	0.107	0	0	0	9.426	11.9732	10.3413	0	0.105	0.1052	0.1036	0.11	0
evm.TU.LG06.1055	brown	130.111578575146	83.8286070697976	46.282971505348	37.5456355644496	5.9266	3.409	7.0604	5.9609	4.0211	6.0626	1.6725	1.5674	3.4979	16.0109	7.888	8.5899	4.7419	3.1498	5.3763	3.4546	4.8881	3.4316
evm.TU.LG06.107	brown	78.5931689555278	39.7518930895127	38.8412758660151	0.910617223497582	7.3391	10.2201	9.0383	7.0101	7.8093	7.4706	8.1768	6.5017	7.1902	10.8238	6.0435	12.8414	3.9247	4.2827	4.7633	5.3739	6.9193	5.4804
evm.TU.LG06.1124	brown	249.31509372549	135.842096215872	113.472997509617	22.3690987062548	69.9711	43.771	92.407	27.9162	31.3858	42.2835	35.0344	42.9641	20.6161	60.9415	79.6838	68.415	28.8313	51.1222	39.8782	35.6958	34.7464	38.1365
evm.TU.LG06.1132	brown	129.396303048982	70.8864902481489	58.5098128008327	12.3766774473162	94.0925	88.7512	99.8713	66.8682	64.8463	91.1961	71.5801	82.6344	71.9287	88.9615	124.869	90.3272	59.6001	63.8828	59.5886	79.9549	73.3488	73.9492
evm.TU.LG06.1133	brown	27.5136473712074	14.7675891526635	12.7460582185439	2.02153093411963	29.7654	30.9209	27.8324	26.2349	27.6791	31.9253	23.6746	27.1586	31.2226	28.1645	34.2646	37.9121	28.8709	22.1869	31.0427	29.3935	28.9515	29.2654
evm.TU.LG06.1150	brown	450.23515100807	218.504079158302	231.731071849768	-13.227	11.9743	32.2645	12.5136	4.9329	4.7816	17.6438	0	0.4881	0.7337	282.509	151.515	263.106	69.7883	87.8218	61.3075	10.0521	5.4478	5.9239
evm.TU.LG06.1158	brown	488.74673600557	357.959148571321	130.787587434249	227.171561137072	7.6139	7.4626	6.903	0	0	0	0	0	0	11.2245	12.1639	9.2771	0	0	0	0	0	0
evm.TU.LG06.1171	brown	423.639579353691	105.006379392002	318.633199961689	-213.627	2.965	2.05	3.3907	1.3895	2.4181	2.9582	0.8279	1.6869	0.9051	14.1444	14.5745	8.4337	3.2128	3.4543	2.0617	7.3273	6.3514	5.0445
evm.TU.LG06.1176	brown	103.796656247321	67.7951106949183	36.0015455524023	31.793565142516	11.0916	15.9489	12.7999	10.3153	10.2135	10.7354	9.1092	8.4759	11.9575	22.6873	12.4784	20.3603	9.8942	7.8228	7.9004	12.1431	15.3644	13.5468
evm.TU.LG06.1181	brown	494.476173484921	218.356007876465	276.120165608457	-57.7642	2.7562	4.1345	3.6031	0.5302	0.5419	1.5859	0	0.1936	0	15.3467	10.9947	14.3869	5.1724	8.6466	4.158	0.6828	2.3549	1.1869
evm.TU.LG06.1199	brown	185.043309017047	108.518122592611	76.5251864244362	31.9929361681749	11.9799	8.7006	9.3586	16.2667	17.8984	14.4976	11.4305	15.9294	15.3618	38.529	29.5491	55.5482	20.7377	18.4723	22.9557	4.1123	3.4994	2.2737
evm.TU.LG06.1225	brown	352.008825544523	233.457282147549	118.551543396973	114.905738750576	9.0642	7.5927	10.5906	2.6824	1.4622	2.853	2.5088	4.7021	2.6234	8.487	13.2447	11.8808	1.0736	0.875	2.2791	2.9364	4.0327	3.6032
evm.TU.LG06.1260	brown	411.462080384488	177.632329572328	233.82975081216	-56.1974	17.682	16.9345	16.0472	12.2148	15.7251	23.8407	5.9378	10.4211	11.3834	44.7175	43.3216	42.2171	28.2803	15.6656	21.1467	15.9654	13.213	15.4102
evm.TU.LG06.1268	brown	424.379488681417	221.496592689995	202.882895991422	18.6136966985734	3.5682	5.469	5.1472	0	0	0	0	0	0	3.569	4.7369	4.2523	0	0	0	0	0	0
evm.TU.LG06.1285	brown	541.674377078295	276.622313630502	265.052063447794	11.5702501827083	73.3849	77.3219	79.4296	50.6979	57.666	69.6306	54.9247	51.8213	62.6815	149.335	123.529	192.687	88.3733	91.7829	84.0625	70.9925	74.6041	76.3535
evm.TU.LG06.1295	brown	173.873010111602	118.45357729673	55.4194328148724	63.0341444818573	10.2947	13.6035	9.3184	6.1371	6.0538	4.803	7.9376	6.6064	7.1038	14.5918	7.2937	16.8941	4.4718	4.3295	4.5823	5.79	4.8643	4.4847
evm.TU.LG06.1327	brown	464.341249049457	344.465122128708	119.876126920749	224.588995207959	2.9408	2.3941	2.6516	0	0	0	0	0	0	4.6178	2.6971	4.3387	0	0	0	0	0	0
evm.TU.LG06.1373	brown	102.726091364622	41.674517539868	61.0515738247544	-19.3771	78.8729	105.349	81.1223	79.2741	77.3659	72.0824	67.6199	47.7008	40.6428	83.5439	59.5101	118.16	43.199	47.0836	42.1655	52.7667	51.7858	49.0373
evm.TU.LG06.1411	brown	250.181255032844	160.113623711142	90.0676313217018	70.0459923894401	282.682	529.096	342.145	55.1089	49.322	85.8406	5.1443	8.5344	9.3789	417.86	230.776	533.508	157.321	177.221	163.805	13.9058	8.9914	7.881
evm.TU.LG06.1423	brown	11.3966690954399	6.04050524532479	5.35616385011507	0.684341395209724	2.4135	1.2873	1.6026	6.6029	5.3989	4.8556	2.8948	3.9787	7.0054	5.3339	3.9123	9.2678	1.8582	3.1498	1.9419	4.6239	3.1302	1.7422
evm.TU.LG06.1424	brown	466.779514943514	199.27752793179	267.501987011724	-68.2245	64.0468	81.9041	64.2877	39.5466	39.7931	41.3682	23.2448	29.1084	27.9477	105.352	122.406	118.76	66.105	56.8971	64.3148	63.7625	77.6155	58.9258
evm.TU.LG06.1427	brown	340.074091519128	194.053032481828	146.021	48.0319734445286	13.1779	13.3108	16.3173	10.6568	11.2108	13.3673	11.9286	9.7192	7.5436	18.4595	17.9968	19.1747	12.5281	15.5313	13.6149	12.4288	11.1559	11.3399
evm.TU.LG06.1430	brown	44.1521787606477	12.7422392442528	31.4099395163949	-18.6677	5.0195	3.7655	4.1703	2.1101	2.1566	2.4797	3.3227	4.1832	3.2376	2.7394	9.2775	1.3868	1.2819	0.6145	1.1328	0.5095	0.4635	0.1687
evm.TU.LG06.1504	brown	309.660858040706	131.188930868099	178.471927172607	-47.283	4.1552	5.2768	5.0255	3.2479	3.1121	5.0602	3.3564	2.4464	1.808	10.4538	6.4147	14.2461	3.4276	6.853	3.4826	6.8626	6.5543	6.1352
evm.TU.LG06.1534	brown	416.454942178846	335.405189770433	81.0497524084128	254.35543736202	5.3702	8.1304	5.0981	0.5165	0.4839	0.3863	0.4313	0.0943	0.3157	14.9509	9.436	16.6741	1.712	1.053	1.2659	0.1247	0.4412	0.4543
evm.TU.LG06.1548	brown	260.973010073931	187.395066888993	73.5779431849376	113.817123704056	23.9011	26.415	23.4306	18.5009	16.6515	24.1192	11.0129	12.4036	13.6573	31.9537	28.4138	28.2674	15.3762	18.0498	18.0289	17.55	19.6996	17.2212
evm.TU.LG06.1560	brown	44.4787854239675	24.6371132774733	19.8416721464942	4.79544113097906	28.0522	22.6624	23.504	19.3725	20.7939	16.2869	27.4019	27.216	20.3762	26.1395	30.3882	27.7029	19.5729	17.4821	16.1084	20.4494	18.3623	19.8234
evm.TU.LG06.1575	brown	253.30556017662	143.103860698761	110.201699477859	32.9021612209015	27.8108	23.0033	15.2258	4.2514	3.8624	1.7898	12.0233	9.3155	7.1278	28.8101	19.7787	21.2169	1.1344	2.2188	1.0188	3.6502	6.6819	1.9036
evm.TU.LG06.1630	brown	15.5647201491864	5.57971601011344	9.98500413907295	-4.40529	8.477	4.4148	4.8613	7.4669	9.3376	6.9197	5.1937	4.0422	3.682	8.6929	7.8941	7.8912	6.7243	4.8998	6.3728	5.3456	6.9333	5.6471
evm.TU.LG06.1634	brown	291.541782985755	180.042996399332	111.498786586423	68.5442098129099	8.0653	8.0928	9.9639	4.1194	4.4644	5.8425	5.7649	5.1357	4.0189	9.0005	8.9425	8.972	6.2095	5.699	6.5798	4.0132	5.8605	3.9524
evm.TU.LG06.1645	brown	420.322127624358	264.526279344615	155.795848279743	108.730431064872	5.0332	7.031	4.7528	0	0.2056	0	0	0.0735	0.0703	7.2456	4.3707	6.2751	0.0503	0.0656	0.263	0.1295	0.0687	0.0643
evm.TU.LG06.1650	brown	352.463022794431	273.073653822614	79.3893689718175	193.684284850796	39.7429	40.6953	30.9533	17.4128	17.5465	22.1921	13.4553	17.1963	18.7603	57.2679	44.8655	57.0279	13.5738	7.9196	8.3549	10.4231	12.2551	10.5302
evm.TU.LG06.167	brown	227.708455165268	109.186185816874	118.522269348394	-9.33608	48.9414	53.9353	53.0279	47.0401	48.7359	52.3548	44.0075	36.2365	38.1722	86.7884	68.0461	79.1358	54.6419	66.6636	62.4178	34.7871	33.8084	31.1616
evm.TU.LG06.1688	brown	302.462919625154	222.605618286933	79.8573013382207	142.748316948712	18.1192	15.1713	16.5537	4.7781	5.586	3.4264	7.1165	4.6253	4.7325	48.3137	37.069	23.6107	3.4139	7.3016	4.4917	6.8912	5.5686	3.14
evm.TU.LG06.1702	brown	134.825191925135	81.8957989038601	52.9293930212748	28.9664058825852	3.5932	4.0725	2.0578	2.4882	1.6013	2.8486	0	0	0	4.1876	5.5514	2.3283	1.6598	1.2625	0.9938	0	0	0
evm.TU.LG06.1705	brown	354.826578133533	224.991264592516	129.835313541017	95.1559510514986	14.4133	7.83	21.0781	3.286	1.7992	3.1595	2.352	4.3715	1.1068	13.3907	18.7744	19.3272	3.2586	7.2348	5.0622	2.2671	1.3232	1.126
evm.TU.LG06.174	brown	71.4668893585926	34.7212938799776	36.745595478615	-2.0243	33.4309	22.4918	21.7007	16.3435	19.5539	19.0282	19.099	21.5921	15.0606	36.3795	49.2253	12.8417	14.0148	17.8508	17.2474	9.82	8.4008	8.0481
evm.TU.LG06.1754	brown	204.218237140229	106.981093498779	97.2371	9.74394985732934	30.1506	19.5113	38.5449	14.429	13.506	20.0595	13.0339	18.3401	14.1262	22.5878	39.4697	25.839	19.7891	18.7002	20.0707	17.3426	18.3129	17.5683
evm.TU.LG06.1763	brown	19.4307096570325	11.7276205172344	7.70308913979818	4.02453137743618	7.7716	9.2114	10.3208	12.1328	11.1016	11.176	9.0317	9.1149	19.8574	6.7674	26.5872	29.1936	4.4225	1.583	1.5859	9.0405	12.9101	9.5346
evm.TU.LG06.1889	brown	380.284232282607	256.353794525254	123.930437757353	132.423	28.4513	24.0447	35.3242	12.1882	11.1242	11.7045	13.5205	8.3273	8.86	43.6882	37.6625	30.3428	14.9183	20.3325	17.2835	18.3757	15.4896	17.9081
evm.TU.LG06.1922	brown	114.251824944835	76.4655615622313	37.786263382604	38.6792981796273	14.0716	8.5788	7.5286	7.3645	7.7763	5.1062	6.7444	3.8472	1.8398	7.1409	26.2967	20.4453	4.0627	2.9112	3.2513	4.8051	4.4493	4.3051
evm.TU.LG06.1939	brown	216.291971860005	89.024519699009	127.267452160996	-38.2429	79.9636	73.44	91.023	55.1007	48.7068	81.9279	39.838	51.5004	45.9328	83.36	103.838	79.9748	71.3317	80.149	81.8832	67.5439	65.2399	69.5169
evm.TU.LG06.1946	brown	90.0108850027741	36.5033977630531	53.507487239721	-17.0041	1050.45	580.873	1085.42	569.528	551.01	832.334	467.931	734.804	546.24	766.187	1201.24	730.467	793.362	925.737	839.714	803.167	734.992	718.212
evm.TU.LG06.1948	brown	38.3229953498833	21.470993519878	16.8520018300053	4.61899168987274	36.8826	38.6046	33.9736	31.1243	32.044	27.4032	37.9741	29.4862	27.9039	44.7578	24.3863	48.0785	37.9614	24.3317	26.3288	21.5993	20.8798	20.5273
evm.TU.LG06.1965	brown	74.2247140952194	36.2144279626412	38.0102861325781	-1.79586	20.9605	16.2449	23.9295	12.7703	14.4804	26.9375	12.6412	17.9458	15.7813	23.1639	25.2217	19.468	14.157	15.269	13.6228	12.2224	12.5328	10.6141
evm.TU.LG06.1968	brown	135.462054993629	74.296961618166	61.1650933754627	13.1318682427033	17.0632	17.3719	18.6029	14.6372	12.8749	15.0076	14.6972	12.7318	11.1548	16.2432	19.1558	17.3765	15.8001	13.5129	16.2337	15.252	14.185	15.9165
evm.TU.LG06.202	brown	75.7350506504344	32.2816071681134	43.453443482321	-11.1718	61.5313	61.0991	61.8009	59.6975	61.9187	81.3754	29.9285	37.368	33.7775	73.8426	63.8039	66.1136	60.0261	42.576	47.5745	42.6065	45.1416	44.561
evm.TU.LG06.204	brown	418.187228254761	123.851061050387	294.336167204374	-170.485	0.4648	0.2479	0.5093	0.3815	0.8773	0.9034	0.3345	0.6269	0.3498	32.7442	17.6125	19.9018	1.7178	12.1794	6.4983	6.2644	5.8657	6.8175
evm.TU.LG06.213	brown	116.126268313453	61.4833272529778	54.6429410604749	6.84038619250285	34.5789	24.5214	45.7046	28.5678	27.2108	41.7248	17.136	24.98	19.0434	41.3064	52.6477	29.9949	29.8436	32.3515	32.6739	21.5698	19.1093	18.7881
evm.TU.LG06.219	brown	203.432734310929	115.323378639724	88.1093556712042	27.2140229685202	7.6725	6.7163	10.442	5.1073	6.8168	7.3693	4.0341	2.8307	4.7852	11.0425	11.6892	8.1526	7.8461	6.8205	7.7166	6.4422	5.2351	4.4968
evm.TU.LG06.233	brown	304.772900221085	217.576514453287	87.1963857677986	130.380128685488	7.826	9.1113	5.23	3.1597	2.4883	3.7187	1.661	2.5537	2.4968	9.6763	9.1562	8.5791	3.9262	4.4605	4.4687	1.501	1.4866	1.8886
evm.TU.LG06.27	brown	257.920188620124	199.036176240069	58.8840123800547	140.152163860015	12.4294	15.0074	10.8834	7.5949	8.2495	7.1258	6.8805	6.5707	8.7807	18.6773	11.0148	17.6751	8.7914	7.1851	7.0609	7.1194	8.4169	7.2871
evm.TU.LG06.306	brown	327.91945183709	230.597247498561	97.3222043385295	133.275043160032	5.8568	4.4833	6.4817	2.6705	3.0706	6.9898	2.007	3.8401	5.5967	22.0782	14.5044	35.4528	6.8891	7.1863	4.2543	3.708	2.7373	1.121
evm.TU.LG06.342	brown	63.012711014041	28.1348409050487	34.8778701089923	-6.74303	19.808	25.2715	25.4743	16.9399	17.0481	13.4544	23.296	19.8772	17.1716	22.1614	29.2186	31.8241	12.786	15.2401	12.6544	22.6749	25.6623	24.77
evm.TU.LG06.428	brown	214.586314651497	131.593289463604	82.9930251878938	48.6002642757098	109.467	114.597	125.081	57.8609	60.763	49.4517	79.4851	67.6583	47.0553	136.354	101.248	172.764	86.7852	118.372	101.526	76.6159	73.4025	78.3171
evm.TU.LG06.430	brown	167.224078024924	82.5058692564572	84.7182087684664	-2.21234	19.9558	14.4594	18.906	12.1748	9.4719	12.4113	9.2866	7.366	6.0931	14.6484	19.7688	18.6471	15.1596	16.3885	17.5171	11.9059	11.0514	13.3376
evm.TU.LG06.483	brown	362.354257558156	160.390786406187	201.963471151969	-41.5727	9.1081	9.1899	8.8613	7.7671	8.4624	9.6709	6.677	6.3929	8.4281	15.7853	13.958	28.7211	14.9273	9.8188	12.1559	10.5298	9.2142	9.514
evm.TU.LG06.560	brown	436.767026052552	273.266752082721	163.500273969831	109.76647811289	10.8224	12.8164	10.5928	7.53	6.8716	11.0325	6.0442	4.6721	6.6022	29.0951	18.6659	36.2369	13.5508	10.1128	11.3743	9.1658	8.1909	7.8515
evm.TU.LG06.654	brown	415.511233833016	227.49337390352	188.017859929497	39.4755139740232	20.8489	25.9767	18.069	4.53	4.6518	4.176	5.1389	4.0734	5.1275	22.8279	18.0203	21.1342	3.5118	2.0909	2.5556	3.6532	3.373	2.7677
evm.TU.LG06.72	brown	157.452614302504	104.616505149656	52.8361091528482	51.7803959968074	18.9777	19.7509	18.2746	15.5603	16.0611	14.6405	14.0194	13.2536	10.483	21.3848	20.8376	23.1581	17.5796	13.1329	15.2996	8.89	8.5033	7.6346
evm.TU.LG06.734	brown	472.265269460007	293.342596613758	178.92267284625	114.419923767508	18.9371	18.5696	19.0075	0.8763	1.2794	0.7988	1.2293	0.9326	1.233	22.6007	21.6577	15.7429	3.6074	2.8174	2.5035	2.8535	2.7202	2.7625
evm.TU.LG06.763	brown	394.966005472793	311.756321657864	83.2096838149299	228.546637842934	6.1651	6.5461	5.373	0	0	0	0	0	0	15.5231	10.2364	9.453	0	0	0	0	0	0
evm.TU.LG06.801	brown	440.000462978181	352.197935297488	87.8025276806927	264.395407616796	14.5013	18.1475	13.0413	1.0111	2.8049	1.8723	0	0.3165	0.1514	46.0882	35.5162	49.4669	1.5175	3.3921	1.8408	0	0.4442	0
evm.TU.LG06.806	brown	466.682108044371	326.117878994049	140.564229050322	185.553649943728	2.5839	2.297	3.2599	0	0.1806	0.3524	0	0	0	11.7777	9.9475	11.0796	1.5915	1.2105	1.7325	0	0	0
evm.TU.LG06.807	brown	474.094547173199	358.481755206414	115.612791966785	242.868963239629	8.4817	9.2859	7.114	0	0	0	0	0	0	12.0236	10.0401	15.2561	0	0	0	0	0	0
evm.TU.LG06.808	brown	461.707085730765	331.049146371585	130.65793935918	200.391207012405	20.4548	23.9392	23.0849	4.3404	5.2078	3.6128	4.7276	2.6878	3.9945	69.0956	47.633	59.05	7.7042	11.3014	13.0242	11.0461	11.2579	11.8779
evm.TU.LG06.922	brown	342.28738323578	153.490648836021	188.796734399759	-35.3061	46.0387	33.1576	55.3953	31.7947	35.1668	41.8263	29.0941	29.4022	28.246	52.2495	70.4764	55.1135	39.701	45.7246	46.8854	36.9044	36.1504	39.2506
evm.TU.LG06.985	brown	336.337266203741	207.974508777233	128.362757426507	79.6117513507262	0.1541	0.274	0	0.7906	1.4545	1.7343	0	0	0.4971	22.6725	9.8373	36.2501	2.7293	2.7851	4.9604	1.9855	1.1345	1.062
evm.TU.LG07.1041	brown	403.39734844633	177.512395813441	225.884952632888	-48.3726	23.2687	38.8208	33.7569	21.5607	20.802	22.572	22.816	12.9473	9.2462	70.2725	44.4503	63.2528	35.7705	41.6308	31.3062	26.2539	24.442	29.5311
evm.TU.LG07.107	brown	111.119968701693	39.9506529763093	71.169315725384	-31.2187	22.8417	25.5116	18.6672	15.2619	10.8087	20.8496	9.0317	6.7146	13.0962	19.1727	29.4308	29.5742	23.6285	15.9928	14.7263	21.59	18.8464	22.5993
evm.TU.LG07.1080	brown	149.865040576051	73.5619745357407	76.3030660403099	-2.74109	127.062	120.086	143.173	95.6904	90.4955	88.4287	107.179	96.2918	80.0653	136.733	128.086	127.722	98.9109	126.569	101.739	109.448	119.478	115.926
evm.TU.LG07.1090	brown	355.70514409467	258.827819215988	96.8773248786821	161.950494337306	11.382	9.152	12.2481	9.0951	8.2763	9.5954	8.526	9.9002	7.6859	13.8647	14.2546	15.1543	8.4548	10.1632	8.9738	9.6918	9.3226	9.3458
evm.TU.LG07.1112	brown	447.553747615299	258.719976985604	188.833770629695	69.8862063559088	20.7854	23.7685	29.2944	15.4788	16.5882	22.3044	10.6678	11.2698	11.2922	45.6696	56.6597	60.6249	14.3855	27.3214	19.4963	20.3132	26.1086	20.4286
evm.TU.LG07.118	brown	91.4458431600475	50.3644734311027	41.0813697289448	9.28310370215783	60.3292	66.2339	60.5966	51.0068	57.0401	80.3891	19.4829	25.9361	33.5734	56.785	67.5513	110.67	70.4571	39.3996	60.0235	23.6467	20.1238	24.447
evm.TU.LG07.1192	brown	246.643545096079	107.602981882078	139.040563214001	-31.4376	0.1296	0.288	0.3872	1.5952	1.019	0.3314	0.3996	0.2913	0.9751	57.9213	44.5022	258.609	79.9095	34.5367	52.5845	15.4082	11.7865	13.3924
evm.TU.LG07.1297	brown	428.198344894405	286.778870201654	141.419474692752	145.359395508902	10.099	9.975	10.195	5.419	4.3046	4.2275	5.5991	4.0605	4.3838	12.0495	10.7582	10.3779	5.31	5.028	6.0006	5.6682	6.5619	5.8729
evm.TU.LG07.1381	brown	252.474934400068	169.620560752166	82.854373647902	86.7661871042639	14.022	14.5168	11.9072	10.9216	10.5847	11.031	6.5878	7.977	7.8148	18.2376	17.1726	14.9161	9.8673	12.0707	12.578	9.0129	7.8617	10.5468
evm.TU.LG07.1386	brown	401.39396564554	296.793776497001	104.60018914854	192.193587348461	21.109	18.2226	21.6326	9.5137	8.956	10.7343	1.8816	1.92	3.1481	33.3702	38.5686	57.396	11.6489	15.4342	14.3581	3.1437	5.2608	2.5222
evm.TU.LG07.1415	brown	471.975117647487	339.758826353781	132.216291293707	207.542535060074	14.8218	8.0652	11.8102	0.5529	0.3768	1.1946	0.5541	0	0.676	16.471	21.7506	16.6432	2.9047	2.525	3.4331	0.9792	1.1336	2.1221
evm.TU.LG07.1452	brown	402.235887339238	222.88077530265	179.355112036588	43.5256632660619	11.112	10.1989	11.9467	8.0664	9.6746	9.3973	8.8667	7.2142	6.9863	13.8384	14.4276	14.0177	11.3967	11.1553	10.1268	8.9839	8.9853	9.0031
evm.TU.LG07.1459	brown	261.638260890013	191.851009602621	69.7872512873918	122.063758315229	7.8126	7.6579	7.9618	3.344	3.6349	3.4667	3.1116	2.646	3.6153	7.2357	6.9715	14.3542	3.4855	2.5451	3.3043	3.7683	4.5431	4.0998
evm.TU.LG07.1462	brown	373.297738883606	267.982475145659	105.315263737948	162.667211407711	15.7831	22.1443	18.2297	2.341	0.997	4.2795	0.6842	2.4579	3.4752	88.0547	98.2516	164.795	6.0026	5.727	5.0203	9.8457	8.5986	6.4109
evm.TU.LG07.1471	brown	173.747528575511	88.8435413803172	84.9039871951936	3.93955418512357	10.5947	9.5542	11.6365	7.4846	8.5415	11.2554	6.8009	8.1236	7.6052	10.993	13.1284	10.5299	10.3959	10.1239	10.724	7.9878	7.7792	8.3698
evm.TU.LG07.1484	brown	495.913535499335	259.554182545522	236.359352953813	23.1948295917091	5.994	6.4683	5.9701	2.3557	1.9387	2.2269	2.5446	2.3463	2.18	18.0722	16.9791	15.0295	5.097	3.4727	5.9085	6.4716	5.7701	5.6947
evm.TU.LG07.156	brown	176.335893315887	110.350618887878	65.9852744280094	44.3653444598685	17.2756	13.578	18.8855	12.3739	10.438	13.0385	14.782	10.1231	10.4183	17.7872	17.342	18.9101	10.8676	14.5406	14.6203	13.1002	13.3481	14.8794
evm.TU.LG07.1572	brown	301.184537046154	220.86185294088	80.3226841052748	140.539168835605	8.3045	9.5192	7.4007	3.363	4.1247	2.4591	3.8194	2.4563	3.0542	11.3196	7.9705	12.3778	2.8603	6.5818	3.0771	1.2994	2.0683	2.3663
evm.TU.LG07.1584	brown	124.07798728255	91.9117573376713	32.1662299448789	59.7455273927924	2.5025	5.4904	5.86	4.3972	4.4943	5.3921	4.6253	3.6206	3.4629	8.6045	7.3091	9.6093	3.2795	6.0401	4.1501	2.1368	2.1556	1.9392
evm.TU.LG07.1594	brown	140.715582140599	87.3488634595874	53.3667186810111	33.9821447785764	202.34	235.727	237.769	178.139	179.152	252.745	153.621	149.48	96.4235	278.426	241.668	261.936	218.408	197.809	200.566	136.326	122.235	141.519
evm.TU.LG07.1603	brown	357.211095751462	270.764136354074	86.446959397388	184.317176956686	110.309	69.8336	92.8283	63.3776	56.2377	62.6895	42.5368	50.8516	33.692	239.965	181.092	213.527	23.5596	74.5698	58.7396	48.093	38.061	70.5255
evm.TU.LG07.1631	brown	337.033259163834	184.47957062984	152.553688533995	31.9258820958449	14.9215	13.7365	14.556	11.5242	10.4894	15.1211	6.3199	7.4749	11.5952	31.6681	27.6299	69.9321	26.2036	15.8774	18.0144	14.2048	13.0173	13.4776
evm.TU.LG07.1637	brown	296.465090662139	189.466793225144	106.998297436995	82.4684957881487	6.7601	7.3903	7.3635	1.8002	1.8701	2.7661	1.597	2.1016	2.0719	13.0226	13.3186	39.2689	7.9731	7.855	7.6959	3.1926	3.267	3.7943
evm.TU.LG07.1661	brown	598.677018208677	130.777322619411	467.899695589266	-337.122	18.9879	20.5048	20.9767	12.3465	8.623	12.516	13.1282	9.3935	10.9969	38.2323	33.8	35.4934	16.1633	23.2906	19.7695	25.4412	24.6077	27.8384
evm.TU.LG07.1671	brown	540.787584722412	261.681667392392	279.10591733002	-17.4242	18.6491	19.5777	16.2042	13.3834	11.8782	13.1598	13.1015	10.633	12.7609	39.1691	35.7421	48.7049	19.2757	23.4099	25.0589	16.0619	14.4469	16.3404
evm.TU.LG07.169	brown	368.299945620995	202.143361975998	166.156583644998	35.9867783309999	12.6243	12.1626	13.2763	8.1803	8.2744	10.3972	6.7244	6.9978	6.5156	16.769	14.2033	18.0599	13.6871	11.1223	12.8779	8.2582	8.8267	8.5133
evm.TU.LG07.1690	brown	254.64498661092	164.440354692075	90.2046319188448	74.2357	0	0.14	0.9409	0.4846	0	2.0937	0	0	0	109.44	30.1466	87.8133	0.1212	10.4317	0	2.4962	0.6623	3.2545
evm.TU.LG07.1718	brown	110.795336630471	49.8805863544702	60.9147502760009	-11.0342	6.7924	4.3007	8.5205	5.4235	6.5512	5.1457	5.3031	3.8533	2.9966	8.6296	7.8877	7.9969	4.8102	8.1377	6.9281	5.1434	6.0646	5.9922
evm.TU.LG07.172	brown	443.035227557477	308.622200136063	134.413027421414	174.209172714649	9.5721	8.0765	8.8472	3.5785	3.4874	4.6885	2.6269	3.6927	4.4911	8.6556	11.0536	11.6421	4.7154	3.9089	4.8544	4.0996	4.6064	4.5514
evm.TU.LG07.173	brown	320.74254616569	168.260914689999	152.481631475691	15.779283214308	26.9538	19.231	35.0799	14.3449	14.4772	19.9259	14.2843	18.0883	13.1881	29.1067	39.0229	35.3304	20.752	23.3511	22.0673	21.6552	23.2579	24.281
evm.TU.LG07.1771	brown	30.5521796210577	12.4625383867329	18.0896412343248	-5.6271	4.4084	6.4381	5.6453	6.3801	8.2544	3.3822	1.5376	0.8848	1.354	9.6229	9.4109	2.4183	6.4851	1.8967	6.0964	0	0.0828	0.0775
evm.TU.LG07.1772	brown	227.604777888374	130.589398958034	97.0153789303398	33.5740200276941	6.3399	8.7221	7.0664	8.6723	7.5975	15.0168	4.0736	7.8894	11.8866	352.349	145.473	1293.13	266.72	134.15	150.223	24.6062	23.493	18.8704
evm.TU.LG07.1839	brown	385.139710636265	244.338344213366	140.801366422899	103.536977790467	9.1872	11.9527	9.8178	3.6327	4.0139	3.7201	5.0176	5.8085	7.2016	71.38	69.468	112.403	9.1364	5.5723	6.7856	17.2122	19.6745	12.3404
evm.TU.LG07.184	brown	162.842431255498	81.5219063003586	81.3205249551392	0.201381345219318	21.2027	17.1913	23.4202	9.1017	9.5215	12.553	9.4425	9.2678	7.0528	12.9594	38.777	16.2605	9.0116	12.0498	12.5518	8.4958	8.3729	8.3952
evm.TU.LG07.1857	brown	24.4079187196563	13.7698027543739	10.6381159652824	3.13168678909145	3.1296	4.0737	3.0058	3.2107	4.102	5.3738	3.9068	7.9146	7.6901	9.1473	6.1148	9.7642	3.7864	4.0395	4.0469	6.6455	4.7015	3.8507
evm.TU.LG07.1909	brown	516.206451734591	111.211446905217	404.995004829374	-293.784	6.2338	10.2776	9.2412	3.9785	5.4344	4.6714	1.8257	3.4218	3.3897	32.2513	17.6981	23.7981	13.1706	17.5008	18.0069	9.4455	11.5862	7.7058
evm.TU.LG07.1932	brown	483.463299474612	216.648489593822	266.81480988079	-50.1663	9.6295	11.7262	13.5327	1.015	1.5215	1.3494	1.0849	0.5189	1.489	51.5857	48.7787	62.6196	28.9953	12.7791	26.6002	4.0522	1.3178	1.2984
evm.TU.LG07.1971	brown	417.016963131269	239.365690340211	177.651272791058	61.7144175491529	169.037	410.845	347.845	10.7085	10.6408	20.8359	0.0745	0.0815	0.5455	1958.81	912.735	2248.57	703.12	486.312	377.124	2.3704	3.735	0.7135
evm.TU.LG07.1972	brown	295.44702966056	142.973186671534	152.473842989026	-9.50066	4.7886	10.1509	7.5671	4.6293	2.9451	13.0941	0.426	0.828	0.297	992.137	207.304	1964.81	611.195	312.197	333.101	12.4106	10.9428	12.5092
evm.TU.LG07.1982	brown	393.773600876955	114.211467863222	279.562133013732	-165.351	2.4404	2.954	2.0169	3.1162	3.2122	4.4881	2.0818	2.8888	3.1816	17.9652	17.5694	15.9503	2.5584	4.4306	4.491	7.6921	5.0233	11.6273
evm.TU.LG07.2091	brown	13.2248883280908	3.9000317247348	9.32485660335597	-5.42482	28.32	33.5562	30.4837	21.1401	19.8843	21.627	38.2194	30.8276	20.0021	27.6358	40.8841	23.9983	21.0615	25.3831	22.7718	24.029	27.0769	25.24
evm.TU.LG07.27	brown	114.17023101779	84.4722259000072	29.6980051177824	54.7742207822248	18.4675	21.1072	17.4743	25.036	24.7588	23.8841	18.0362	13.7887	11.2028	31.9763	23.9216	43.5615	18.9917	16.6856	15.3896	20.3916	15.8136	17.6589
evm.TU.LG07.297	brown	68.9130472350488	35.2987930316689	33.6142542033799	1.68453882828895	5.9496	3.9495	6.7724	4.9543	5.2258	5.0586	3.0979	3.0396	1.8689	5.1228	5.9884	6.8612	6.0381	6.7097	4.313	3.3307	2.6813	3.3085
evm.TU.LG07.334	brown	143.173127972105	69.5038336757421	73.669294296363	-4.16546	76.0273	66.0735	72.0483	58.6913	57.2882	79.2625	42.4623	46.7795	48.762	73.4013	70.7262	74.3369	61.8433	46.121	58.2457	46.127	43.7409	47.469
evm.TU.LG07.373	brown	120.040438796263	71.7370575840181	48.3033812122448	23.4336763717734	99.5066	121.395	166.077	80.6261	75.3561	123.341	74.0351	45.5098	29.5538	148.587	112.315	132.96	80.8674	112.494	71.2271	77.7291	78.5582	78.8291
evm.TU.LG07.380	brown	101.058373706257	57.0334536619657	44.0249200442916	13.0085336176741	15.0392	14.8251	18.4893	12.6283	10.6171	16.5014	13.1648	13.5565	11.5787	17.1735	18.8066	14.5326	10.356	14.4999	12.7295	13.4274	12.9965	11.6768
evm.TU.LG07.382	brown	53.2958955063144	15.8948036181023	37.4010918882121	-21.5063	9.1168	5.6792	8.0142	6.4125	6.8438	9.538	5.1478	5.2012	5.086	6.9402	9.936	7.3264	8.96	6.5176	9.3776	5.0646	6.5003	6.7305
evm.TU.LG07.435	brown	81.8192809759947	55.0879687999061	26.7313121760886	28.3566566238175	5.4862	7.612	4.7628	1.1789	0.8551	1.0238	3.7727	3.4998	3.0684	27.2645	9.9144	4.6261	1.3414	3.2748	1.4167	1.7999	1.2084	1.569
evm.TU.LG07.448	brown	208.020658645735	122.453281271012	85.5673773747228	36.8859038962892	31.2952	26.2557	35.99	24.3698	26.6869	24.2993	12.5009	11.5485	13.6802	33.7542	40.1411	35.8945	25.4008	27.8213	20.2881	26.777	24.9795	23.011
evm.TU.LG07.476	brown	501.128540375067	365.067102197372	136.061438177695	229.005664019677	17.4048	15.5702	18.8213	4.9883	4.0556	4.013	2.9538	4.1609	4.5143	23.2389	22.9508	23.2855	4.8921	4.2711	3.3898	6.7893	7.9602	6.0914
evm.TU.LG07.527	brown	663.402137359888	116.698632216924	546.703505142964	-430.005	7.8149	3.9316	12.7875	2.5109	1.891	3.8214	8.2989	4.4884	4.3391	40.7452	55.2036	42.4983	9.7194	26.0362	20.8154	21.4876	16.752	22.6124
evm.TU.LG07.541	brown	679.466662096716	161.620846275494	517.845815821223	-356.225	0.2622	0.6217	0.653	0.0897	0.2292	0.0447	0.2696	0.1474	0.4699	11.9082	8.4133	13.5107	3.8362	5.3093	4.2201	3.6815	2.6199	5.7651
evm.TU.LG07.577	brown	307.245056276856	192.326456640113	114.918599636743	77.4078570033705	4.6314	5.7537	5.5585	1.4166	1.2669	1.2948	1.2125	1.358	1.0824	4.917	5.8287	6.5172	2.8792	2.8012	4.0504	3.1356	2.42	2.6051
evm.TU.LG07.58	brown	13.2406018685654	7.01453569008921	6.22606617847621	0.78847	37.2154	37.5199	49.3308	45.9752	51.1193	40.963	53.426	40.5202	37.6821	63.3734	40.1756	62.6671	16.5681	47.3828	28.839	50.8929	46.7755	33.739
evm.TU.LG07.6	brown	274.581063515815	142.172985684014	132.408077831802	9.76490785221227	0	0	0	0.1156	0	0	0	0	0	8.7509	4.7925	28.1123	3.9022	3.166	4.078	3.9064	1.8951	2.2174
evm.TU.LG07.603	brown	285.104847968205	231.196075067184	53.9087729010213	177.287302166162	4.6426	3.351	4.9403	0.4478	0.4161	0.2435	0.2856	0.3568	0.6399	13.4829	5.2663	21.8271	0.1833	0.1992	0	0.8651	0.6676	0.3906
evm.TU.LG07.654	brown	158.827243750458	89.0222823953826	69.8049613550753	19.2173210403073	18.2328	11.7039	22.4718	13.0364	12.0692	13.162	11.3203	13.139	12.5668	14.9616	22.1298	18.7479	14.0069	13.5978	14.1846	13.0269	13.1738	12.0957
evm.TU.LG07.744	brown	179.710453084762	126.024383852788	53.6860692319742	72.3383146208137	3.5985	3.254	3.028	3.2462	4.3588	2.7291	3.6356	2.092	2.9347	67.8072	10.6227	231.391	19.4414	6.5399	7.6127	3.074	3.1969	3.0536
evm.TU.LG07.746	brown	83.0196287867187	44.0722572136042	38.9473715731145	5.12488564048977	54.4065	39.6724	62.5305	39.8689	39.2769	50.8334	29.8994	39.1146	37.7883	38.492	67.3121	64.1192	40.8458	56.28	42.212	40.3481	42.6065	46.2986
evm.TU.LG07.755	brown	51.8768397437186	21.0228003495795	30.8540393941391	-9.83124	5.2961	6.5542	8.0676	3.1961	4.0833	6.2143	2.9892	3.5016	2.9583	4.6258	6.3124	5.782	5.7565	5.9944	6.8931	4.7336	4.2589	3.4754
evm.TU.LG07.76	brown	144.223888175691	81.2182130458119	63.0056751298792	18.2125379159327	17.7299	20.9852	21.9451	15.8186	14.9772	28.4891	5.3043	12.8301	15.8049	33.3702	32.8771	30.7323	21.1045	19.919	22.3799	7.1264	5.5724	6.7064
evm.TU.LG07.790	brown	89.5199187543931	43.1828325018561	46.3370862525371	-3.15425	36.4517	32.0579	34.3892	29.8541	32.6605	30.3124	27.4319	25.8255	21.7727	35.8947	41.5561	30.4518	28.3484	30.0769	29.7615	17.3098	18.5846	17.638
evm.TU.LG07.817	brown	324.579226350743	223.163795413357	101.415430937387	121.74836447597	30.2523	94.555	67.2542	1.3035	0.2538	0.3095	1.3062	2.3802	3.6425	2102.87	1301.11	3701.71	3.5403	3.4622	3.2252	228.673	200.484	177.242
evm.TU.LG07.826	brown	372.251163459968	194.673061033898	177.57810242607	17.0949586078279	19.5684	19.22	16.6282	8.7743	7.0309	5.0394	7.9484	7.1521	8.2381	17.5782	16.0818	21.0843	4.8991	2.5415	4.5417	5.0851	6.4755	3.8389
evm.TU.LG07.893	brown	210.404089153191	124.790810540785	85.6132786124065	39.1775319283783	14.4222	11.843	12.8312	8.3489	10.4771	14.0782	8.4309	8.5466	10.4712	23.0128	20.8823	14.5086	12.4585	9.463	10.7129	10.9288	11.8289	9.093
evm.TU.LG07.902	brown	45.8321078067632	23.9344078042306	21.8977000025326	2.03670780169797	11.1298	11.5699	11.1158	10.6695	9.5659	7.5746	13.5209	11.6894	12.161	18.0979	14.0639	15.3114	9.8216	14.5008	13.824	8.9045	8.2503	8.6507
evm.TU.LG07.941	brown	60.3625108873375	20.8270767409596	39.5354341463779	-18.7084	4.2744	3.1125	3.0798	2.5658	2.384	3.2096	0.3272	0.2556	0.0489	3.2503	2.2574	2.6628	2.2056	3.8346	2.9727	0.766	0.4782	0.8504
evm.TU.LG07.942	brown	259.689613173498	171.268856220083	88.420756953415	82.8480992666681	7.4213	8.0236	9.1398	5.9418	7.0719	6.7453	2.8353	3.7198	4.2316	9.8957	15.3675	10.0848	4.8065	4.7068	4.4381	5.3168	4.9831	4.8618
evm.TU.LG08.1057	brown	21.0677508139406	8.82694	12.2408059667706	-3.41386	33.9906	41.5586	29.1676	44.421	36.7381	46.7532	31.0732	27.1548	32.8305	42.0377	40.8996	57.6303	19.3254	15.4342	18.4078	35.859	41.2431	43.959
evm.TU.LG08.1103	brown	466.706484309552	280.526821949221	186.179662360331	94.3472	9.6831	11.0904	10.7884	7.6848	8.0734	9.7184	8.9351	6.6299	6.3411	19.3321	15.2043	19.1424	9.6856	10.6642	11.1563	9.2591	8.2888	8.4781
evm.TU.LG08.1183	brown	402.330480429722	211.968978260799	190.361502168923	21.6074760918765	0.6605	1.5169	0.8772	0.5082	0.6926	0.5068	0.5659	0.495	0.9468	37.9206	27.8836	72.6059	6.018	16.6886	6.3113	6.6002	7.3514	9.157
evm.TU.LG08.1188	brown	64.2663067252748	24.416910136347	39.8493965889278	-15.4325	13.3821	10.6987	13.3721	12.3917	12.9842	14.1781	9.2907	10.9879	9.9488	12.1076	15.3183	11.8038	10.4703	11.4715	10.8371	9.7304	10.4172	9.9222
evm.TU.LG08.1197	brown	498.384367151433	244.691648618253	253.69271853318	-9.00107	31.0068	47.2153	34.0288	15.6107	9.3324	36.2706	7.2312	8.2287	17.7468	2230.92	1908.07	2664.33	275.197	416.335	406.128	309.819	313.986	384.765
evm.TU.LG08.125	brown	480.106379373799	324.778170026098	155.328209347701	169.449960678396	7.8285	6.687	7.6529	1.7682	1.8579	1.2193	0.7949	0.8509	1.1083	10.1122	8.6491	7.3915	1.9595	2.5712	1.9441	2.3464	2.1851	1.7283
evm.TU.LG08.1294	brown	291.684108762491	193.49573093436	98.1883778281301	95.3073531062304	209.051	155.309	263.746	136.526	130.126	145.486	61.2052	82.7529	81.7325	296.554	332.955	235.295	194.111	142.084	147.735	86.6459	89.4212	63.1443
evm.TU.LG08.1303	brown	530.70024148535	199.354505655667	331.345735829684	-131.991	10.355	7.7979	11.7262	7.0033	6.2934	10.5589	6.0686	6.5237	4.5733	21.6933	20.1797	24.5983	13.152	16.5201	13.2337	8.9867	7.1785	7.531
evm.TU.LG08.135	brown	89.6161374827934	39.1151221359192	50.5010153468742	-11.3859	37.5002	29.2928	37.6139	29.11	28.5527	33.6483	17.9487	23.2185	23.6898	25.2602	50.0315	29.7743	23.8792	23.2125	24.2585	25.4424	25.4875	23.4244
evm.TU.LG08.1359	brown	222.569226007078	141.813089304638	80.7561367024398	61.056952602198	62.4522	63.9297	55.8008	28.5319	29.1618	44.1125	7.3428	11.5904	13.869	52.0715	42.8288	99.0788	28.8015	29.1744	28.3301	15.6596	11.595	13.1824
evm.TU.LG08.1364	brown	482.442912645966	214.778581659637	267.66433098633	-52.8857	43.5936	37.6678	57.8932	35.7332	30.1249	39.034	28.167	25.1849	22.0607	100.088	110.581	159.516	48.2524	82.9617	44.6251	54.6302	53.4243	49.4621
evm.TU.LG08.1375	brown	323.577072211984	203.152	120.425458341784	82.7261555284155	150.636	128.353	168.376	108.224	108.248	120.922	56.524	62.3803	48.8914	162.676	201.833	183.263	120.702	129.212	127.851	93.322	93.8231	93.1736
evm.TU.LG08.1493	brown	217.112927244254	92.541422919441	124.571504324813	-32.0301	397.777	372.445	404.584	407.195	429.119	367.067	462.615	415.531	443.649	727.349	790.811	700.979	286.281	519.776	384.43	469.271	484.842	454.167
evm.TU.LG08.1494	brown	85.7863841661601	61.4053565861182	24.381027580042	37.0243290060762	45.9289	54.0527	46.264	45.2782	45.5143	47.6481	43.1531	38.9074	38.1633	51.5397	46.004	65.3375	45.533	36.8656	39.8891	45.1777	44.8795	47.5392
evm.TU.LG08.1513	brown	201.371687871874	150.736260087583	50.635427784291	100.100832303292	33.0289	32.6592	32.5192	26.8565	30.7969	25.0136	22.5215	19.6384	16.3528	36.9866	41.2591	44.1647	15.6974	23.6643	18.1106	25.3081	27.8188	26.4305
evm.TU.LG08.1532	brown	20.7269161947222	5.99763967195048	14.7292765227717	-8.73164	46.3779	46.2062	39.9878	44.4417	48.5124	50.9165	40.5107	39.3108	44.8523	49.8619	59.1539	42.1685	47.8459	30.4372	50.2639	28.64	34.3663	31.4823
evm.TU.LG08.1594	brown	267.733750123616	125.994379506299	141.739370617317	-15.745	1.6269	2.1943	2.4586	0.5755	0.5882	1.4921	1.2688	1.7655	0.7237	4.0681	7.0476	15.4025	4.4056	5.6882	3.2725	2.1125	1.8878	1.1596
evm.TU.LG08.161	brown	215.173217096404	160.336602037128	54.8366150592769	105.499986977851	19.3309	18.7198	14.1741	10.6333	9.6605	13.2111	8.2875	11.3723	9.9926	23.3489	19.2509	23.5322	10.7031	7.5148	11.417	17.5254	12.4563	12.3076
evm.TU.LG08.1612	brown	306.985829291597	73.9682719891346	233.017557302462	-159.049	1.3311	2.0645	1.495	4.0096	5.1969	4.2298	2.5622	2.7694	5.0845	10.5914	11.3623	10.277	5.3422	5.0324	4.6714	4.0694	5.2119	5.0737
evm.TU.LG08.1628	brown	122.570382917294	43.7262709189558	78.8441119983377	-35.1178	25.3541	35.0221	29.812	32.9688	33.5962	32.7509	42.7194	28.5244	21.331	74.1283	39.9136	54.2692	28.6718	47.5861	37.4303	36.5941	33.2896	37.5063
evm.TU.LG08.1650	brown	183.357811507279	116.343383188694	67.0144283185847	49.3289548701092	11.0821	11.5358	11.0808	8.3061	8.9259	10.1763	7.1722	9.8099	8.3641	11.6587	14.7323	12.1545	10.19	7.9693	8.3305	9.7867	9.7819	10.1455
evm.TU.LG08.1851	brown	42.6257885498723	28.3445690083134	14.281219541559	14.0633494667544	23.1992	21.9752	28.41	22.7275	16.5496	26.6494	18.5716	20.1978	17.2738	29.5485	19.4577	31.5807	18.1541	24.5306	15.3	21.1988	22.1963	20.2153
evm.TU.LG08.234	brown	43.7581502547502	32.5537013244196	11.2044489303306	21.349252394089	7.9311	7.186	8.2034	13.0657	14.7935	13.3399	7.6048	9.4287	8.6901	16.2743	9.7349	22.5484	7.4567	10.5651	9.5107	5.7433	7.4581	3.6783
evm.TU.LG08.248	brown	61.3397436754179	29.4374163393837	31.9023273360342	-2.46491	16.2289	11.4452	17.0982	12.6167	12.0632	15.8636	9.1948	10.7825	8.6457	15.0188	14.3225	13.9523	11.3842	12.7442	14.7263	13.616	10.581	12.4248
evm.TU.LG08.262	brown	441.405278897685	196.395	245.010613287585	-48.6159	18.7197	25.1096	18.0544	8.4425	9.0565	11.0725	10.4036	8.2912	9.0459	61.7098	41.0096	116.791	40.8687	30.887	31.3912	24.1701	24.285	24.6295
evm.TU.LG08.290	brown	56.8540405783672	45.7467259024833	11.1073146758839	34.6394112265993	27.9531	24.77	29.035	28.9052	28.1941	31.9988	20.2528	20.8461	24.3741	23.9015	26.072	70.8772	20.7016	13.363	16.3328	19.17	21.2298	20.571
evm.TU.LG08.309	brown	349.348565547354	202.845789371651	146.502776175703	56.3430131959479	2.0917	7.9449	8.523	2.0484	1.9939	9.1425	0.1955	0.2137	0	2395.5	953.04	4182.62	704.497	616.414	418.551	16.488	9.5984	10.0141
evm.TU.LG08.33	brown	70.312385547289	40.4721791985274	29.8402063487617	10.6319728497657	19.5605	16.4335	17.0895	12.8466	15.2347	14.7757	17.4066	14.9642	17.3208	20.0291	19.4446	17.0682	13.4494	13.479	12.4519	13.8652	16.1108	15.6092
evm.TU.LG08.355	brown	81.0855534158852	29.5992215904419	51.4863318254433	-21.8871	8.9371	8.0796	7.886	5.2075	5.7546	4.9483	3.5235	3.5841	4.7572	7.9774	6.549	9.2458	4.7097	7.6218	6.2832	7.3514	8.6454	6.6406
evm.TU.LG08.357	brown	388.729929543044	276.299974641174	112.42995490187	163.870019739304	8.7687	6.1036	6.9211	0	0	0	0	0	0.0889	13.1115	18.773	9.4502	0	0	0	0	0	0
evm.TU.LG08.413	brown	273.621653901569	141.623791843185	131.997862058385	9.62592978479978	54.7192	49.5149	63.8229	34.4567	29.3611	34.9748	32.2005	40.8042	33.672	54.4181	44.808	70.6431	28.299	32.5808	26.4162	25.8776	29.9218	21.322
evm.TU.LG08.419	brown	339.426577752095	120.388758178957	219.037819573138	-98.6491	4.4036	4.7954	6.3598	3.4448	2.4242	3.9979	2.4899	1.8561	0.7693	19.1599	11.0419	11.3083	3.3904	5.5813	4.0968	6.8729	8.567	7.5857
evm.TU.LG08.42	brown	113.38711085874	69.4715823933377	43.9155284654026	25.5560539279351	11.0754	17.8554	23.9324	23.4953	22.6362	32.0686	12.93	12.8706	21.5929	51.5332	41.6495	35.8613	13.441	21.2951	16.0479	18.2298	12.0416	12.3802
evm.TU.LG08.455	brown	301.659055227775	202.065028938294	99.5940262894817	102.471002648812	14.1097	15.146	16.3957	8.7398	11.0264	9.7585	10.4001	8.2287	7.2979	15.536	13.2608	20.8713	8.7794	7.706	8.7911	9.1453	9.3784	9.4338
evm.TU.LG08.467	brown	372.27528423819	247.781709781095	124.493574457096	123.288135323999	16.3789	15.3223	16.9706	11.6158	11.4803	11.2224	11.2783	12.133	10.9901	17.8102	19.1328	16.1456	9.9529	11.3665	11.4538	10.8712	10.1262	13.2225
evm.TU.LG08.49	brown	165.257229459279	92.233436850053	73.0237926092257	19.2096442408273	9.851	8.8764	11.4619	8.3147	10.3294	7.4204	1.5191	1.3589	1.2997	14.3797	13.3824	17.1081	8.3428	14.2947	9.8175	3.2391	2.4485	2.1156
evm.TU.LG08.500	brown	292.021185307439	200.26448841695	91.7566968904881	108.507791526462	7.0908	6.1806	6.0536	3.779	2.414	2.0253	0.8994	0.7763	1.386	6.8686	6.2042	10.2548	4.8567	3.5593	4.353	1.7795	2.1305	1.541
evm.TU.LG08.539	brown	26.184192794184	8.90792849448372	17.2762642997003	-8.36834	85.2476	107.682	79.674	136.162	120.188	127.544	115.943	106.014	141.714	144.564	117.899	175.4	102.599	106.998	107.646	120.259	133.051	126.178
evm.TU.LG08.65	brown	342.766368613529	214.14	128.626164003229	85.5140406070711	5.055	3.7964	7.3787	0	0	0	0	0	0	12.3694	21.9862	10.0401	0	0.0875	0	0	0	0
evm.TU.LG08.676	brown	226.98635895737	152.65394955673	74.3324094006409	78.3215401560886	0.0221	0.1178	0.022	0.068	0	0.0678	0	0.0248	0.0237	45.0243	14.9459	137.17	8.4506	10.6642	5.7972	1.5757	1.0218	0.6522
evm.TU.LG08.702	brown	480.811938413179	381.013868252952	99.7980701602266	281.215798092725	6.0211	5.4741	6.8149	0	0	0	0	0	0.2942	13.4671	11.0909	11.8229	0	0.1374	0	0	0	0
evm.TU.LG08.718	brown	300.776887362954	99.8872765396574	200.889610823297	-101.002	13.8097	10.5945	15.036	9.6262	8.6089	12.0367	8.596	10.5038	7.2806	14.11	18.5905	15.7269	12.147	12.0785	11.9104	13.1597	13.5672	12.9231
evm.TU.LG08.752	brown	181.828810235415	103.099694886392	78.7291153490224	24.3705795373699	7.7517	8.8882	7.1986	6.1469	5.9293	6.359	4.7353	1.9783	2.5765	8.1078	8.7259	7.5493	4.3536	3.9098	5.3482	3.7851	4.0561	3.3175
evm.TU.LG08.762	brown	426.623355523401	304.695031535085	121.928323988316	182.76670754677	4.8044	2.9635	5.4038	1.4418	1.4736	2.6078	0.9744	1.7633	1.3351	4.9094	5.8608	6.7143	1.8872	1.8702	1.4792	1.6841	1.4779	1.5764
evm.TU.LG08.764	brown	427.033159959494	212.499770580357	214.533389379137	-2.03362	28.9612	25.458	27.5591	20.4338	23.6507	23.128	24.2394	23.0525	20.4281	164.286	127.726	128.366	40.6164	46.3135	47.5897	24.5913	21.6809	30.4682
evm.TU.LG08.784	brown	30.2890959294416	19.568043516789	10.7210524126526	8.84699110413637	14.4946	12.9177	14.3634	14.3405	13.9223	11.9599	12.4366	14.592	12.0136	17.0786	16.1045	14.5164	11.046	13.4034	15.7649	11.5856	11.6741	12.6339
evm.TU.LG08.857	brown	351.162144781593	104.805553266604	246.356591514989	-141.551	4.4127	5.1708	5.1942	5.2473	4.5218	7.6943	2.1651	4.1707	2.1563	11.6359	12.1924	10.494	6.1771	4.1279	5.8502	6.8572	6.9605	6.6141
evm.TU.LG08.939	brown	457.320930856023	231.566994784455	225.753936071568	5.8130587128868	25.8164	25.6326	30.7027	14.4945	18.5181	15.8322	16.3732	13.8589	8.8368	41.4466	42.8106	45.251	17.2064	29.8498	22.0248	24.6278	25.5273	25.1592
evm.TU.LG08.940	brown	460.117910543988	335.382635336805	124.735275207184	210.647360129621	10.2205	10.0843	10.9017	4.908	4.5604	5.2275	4.9555	3.9921	5.4936	11.1885	13.0716	14.1953	6.0272	5.676	6.9622	5.9977	4.6878	4.7805
evm.TU.LG08.984	brown	249.846936910365	130.074202778174	119.772734132191	10.3014686459824	0.3083	0.3425	0.0768	0.4744	0.4848	2.1285	0.2377	0.7796	0.2485	9.3405	6.7144	29.0001	1.246	6.4213	4.1854	2.5201	1.4587	6.1444
evm.TU.LG08.99	brown	70.9965505673325	30.2854698343594	40.7110807329731	-10.4256	18.3108	14.6612	14.8425	13.3229	12.3915	14.4136	10.4135	9.8161	13.8908	15.6391	16.972	17.6403	12.7729	12.1896	14.661	16.5362	15.6705	14.8922
evm.TU.LG08.998	brown	111.20186306971	91.3263588812079	19.875504188502	71.4508546927058	25.3442	22.6244	24.2886	22.5597	22.7786	22.9847	24.9603	24.7161	20.4342	29.5643	28.5353	34.6037	22.7512	19.6168	20.0813	16.5144	17.2451	19.9683
evm.TU.LG09.1026	brown	7.39685260659897	1.75571488015863	5.64113772644034	-3.88542	6.2103	5.6504	5.2812	10.0643	11.6807	9.8859	10.6853	9.222	13.6663	9.7426	8.0166	15.0213	9.438	7.195	11.5299	8.4036	6.7353	8.0284
evm.TU.LG09.1036	brown	142.992171537728	93.5558089531292	49.4363625845988	44.1194463685304	47.7266	44.5131	59.1144	42.2267	41.1666	53.2239	39.4705	43.6248	43.7373	52.481	55.3446	57.5391	44.3395	45.4443	46.3709	41.7561	39.6689	38.535
evm.TU.LG09.1052	brown	72.9387184113854	37.8502382682022	35.0884801431832	2.76175812501907	14.746	14.9547	16.3421	14.7552	11.3788	13.9159	11.6365	12.2555	12.6707	12.694	18.7793	15.4518	13.3918	10.6856	11.8019	12.2455	12.6674	13.3906
evm.TU.LG09.1072	brown	148.857426635389	87.4947970131796	61.3626296222089	26.1321673909707	91.6796	89.4857	95.6233	41.3094	45.3618	44.4238	72.1849	62.6504	52.588	92.0437	91.87	123.95	27.158	57.2937	38.8238	77.1638	78.0369	77.4687
evm.TU.LG09.1106	brown	166.730131838663	83.7168591182306	83.0132727204327	0.703586397797892	20.1945	14.4093	23.013	14.011	15.9166	19.9709	11.7384	11.6762	7.5574	18.3225	26.1751	20.8478	17.1683	19.7339	20.4006	13.7107	14.644	13.7957
evm.TU.LG09.1154	brown	275.994174335819	120.720100938968	155.27407339685	-34.554	0.2592	0.2304	0.1291	0.0665	0	0.729	0	0	0	78.5259	20.4132	193.303	71.7789	32.5205	33.8835	4.1089	1.7033	1.5306
evm.TU.LG09.120	brown	420.876538648624	92.0316404916419	328.844898156982	-236.813	11.7372	8.9682	15.1703	8.6183	9.5906	10.9626	8.6362	9.1332	7.6804	15.0463	17.3395	15.3751	12.4518	12.9653	14.5684	11.6698	11.4758	12.9831
evm.TU.LG09.1206	brown	151.840683336998	97.4509788188794	54.3897045181189	43.0612743007605	5.7979	10.8759	7.6834	2.3944	1.9063	3.2168	3.2581	4.0315	2.641	10.0528	5.3512	11.2025	6.3364	5.5739	5.2629	4.1873	4.4952	4.4012
evm.TU.LG09.1215	brown	79.6191995544306	60.8448422547418	18.7743572996887	42.0704849550531	6.7313	5.5491	5.4152	3.3644	4.2832	3.4429	4.8204	6.4342	6.154	8.9102	6.9944	7.18	3.5215	5.1115	4.1083	4.2189	4.2653	3.1431
evm.TU.LG09.1250	brown	127.598253400191	57.9458533653546	69.6524000348366	-11.7065	24.1088	23.3293	21.5428	22.6319	24.2169	30.4416	22.1247	20.1416	19.867	29.8227	26.3255	41.1748	30.4491	20.2845	28.1296	20.6636	21.4067	22.1817
evm.TU.LG09.1260	brown	26.0111496525519	10.3053692429709	15.7057804095811	-5.40041	85.5648	124.873	77.6587	88.2518	83.1953	74.2355	85.4245	57.2924	76.1453	104.471	77.1371	114.909	83.1393	75.4256	72.5269	90.8653	96.9074	92.6022
evm.TU.LG09.1305	brown	307.608545399726	220.376851967393	87.2316934323331	133.14515853506	8.1497	7.3814	9.5637	4.2769	5.2312	2.6915	7.5352	5.1081	3.2326	14.2479	16.2361	18.1402	4.0909	4.2022	4.4505	7.0262	8.3904	6.6094
evm.TU.LG09.1316	brown	229.645443629483	68.2540115603246	161.391432069159	-93.1374	1.4079	1.0012	3.5338	9.6485	6.5546	6.3945	8.9159	0.2532	0	39.7875	52.718	35.4648	0.0867	0.1696	0.0566	18.9181	7.1065	28.7701
evm.TU.LG09.1318	brown	38.9588501285152	17.0733466273717	21.8855035011435	-4.81216	7.2284	10.1603	10.8302	5.2607	5.7008	14.9782	5.0176	6.458	6.8409	11.5842	14.8967	6.8798	5.6603	8.2489	5.7165	5.7548	7.9261	5.8989
evm.TU.LG09.1321	brown	95.4342168814573	58.4158096960697	37.0184071853875	21.3974025106822	57.7807	64.7098	64.7963	35.9853	33.1358	33.132	36.0124	36.0918	46.674	43.7287	48.6332	94.3454	54.7603	36.8412	42.6876	27.871	26.7993	25.8153
evm.TU.LG09.1344	brown	576.28973788589	211.51050646073	364.77923142516	-153.269	6.8015	7.6417	11.1966	6.8809	6.2403	9.5667	3.5932	3.5038	1.7264	22.8992	17.8966	30.2888	11.0549	14.2251	11.781	10.9523	9.5365	11.2513
evm.TU.LG09.139	brown	111.471500093144	59.0623666380754	52.4091334550685	6.6532331830068	10.4161	5.344	8.7147	4.6408	4.9305	7.6717	3.3655	3.9471	3.3913	7.2142	7.7185	10.0564	6.9655	7.4094	7.6026	5.8981	4.8821	6.7377
evm.TU.LG09.14	brown	9.07682484473323	2.16751046424653	6.9093143804867	-4.7418	6.3563	9.2828	8.1963	20.2035	21.9587	25.9795	17.4157	12.2155	14.795	38.7143	12.7067	12.9121	5.2652	12.4773	9.475	15.4655	16.3821	13.3514
evm.TU.LG09.1412	brown	127.236871251629	63.0654576084448	64.1714136431843	-1.10596	7.4711	10.3773	7.3417	4.8931	5.7706	6.3461	4.389	3.7488	4.5895	10.1237	7.9408	9.0933	6.163	5.5583	7.6483	7.4365	6.9797	7.9451
evm.TU.LG09.1437	brown	463.56878691053	263.712213165107	199.856573745423	63.8556394196831	91.0885	94.0612	98.6219	11.2869	12.7237	16.4677	11.3935	21.822	16.0015	75.8413	98.3474	102.354	16.8786	33.8651	16.6789	23.0868	17.4391	19.3498
evm.TU.LG09.1455	brown	73.0785036177316	25.8674349701324	47.2110686475992	-21.3436	39.1384	48.7485	38.5944	28.7866	30.8232	31.6079	35.0278	26.5947	24.8379	44.0629	36.4929	42.703	33.8194	36.329	35.2759	35.5288	42.2111	40.4435
evm.TU.LG09.1521	brown	60.0038680225479	33.0359686868941	26.9678993356539	6.06806935124018	1.2606	2.8446	2.6077	3.9792	4.3721	2.0831	1.4953	2.8337	1.2509	9.5429	3.2419	8.8433	7.0924	0.1947	2.9257	0.6726	0.102	0.1909
evm.TU.LG09.1553	brown	146.928636746909	77.9530328722826	68.9756038746261	8.97742899765652	55.0509	46.9037	58.9048	33.2998	36.4339	51.6922	20.7564	26.7755	20.3521	57.2661	62.0597	42.8548	43.9256	43.2365	45.6169	16.4365	17.6228	22.0414
evm.TU.LG09.1623	brown	111.865234815324	93.9959862424506	17.8692485728734	76.1267376695772	6.1998	7.2703	8.6714	5.5485	5.2561	8.771	7.8654	8.3028	8.5085	14.485	15.9032	24.0601	0.7109	1.3243	0.796	0.6536	1.2484	1.9477
evm.TU.LG09.1674	brown	189.281109057911	97.4072934705444	91.873815587367	5.53347788317734	34.3853	25.7173	36.7888	23.3561	24.3671	28.3135	17.7963	22.0848	16.1468	29.7249	37.1809	36.9995	33.3285	31.4374	30.5926	23.6831	23.4935	25.6176
evm.TU.LG09.1720	brown	123.153409848748	61.9611273197536	61.1922825289941	0.768844790759488	7.387	5.7752	9.6568	5.9883	6.2243	7.624	4.17	2.817	2.5525	7.2767	8.1186	6.9015	4.9764	5.6943	6.0696	4.575	3.7106	5.2587
evm.TU.LG09.1754	brown	490.869364623122	277.234456323617	213.634908299505	63.5995480241127	28.71	31.6045	37.8416	18.9488	19.4675	25.1594	20.218	13.3918	9.9794	72.074	57.4941	95.8667	38.4613	40.0146	35.9494	20.1046	19.121	20.8656
evm.TU.LG09.1826	brown	88.1371468804064	46.187692176398	41.9494547040084	4.23823747238961	27.2828	21.4157	23.6803	19.0742	20.0144	19.0406	20.8248	20.8619	16.2615	25.4914	25.9009	21.7719	22.3759	23.0535	23.6892	19.3737	19.3631	20.2194
evm.TU.LG09.1833	brown	61.0369671890586	47.2775568502821	13.7594103387765	33.5181465115057	11.0848	12.9032	10.313	16.6508	15.7529	19.5268	11.9835	10.3171	10.3799	26.3882	12.2276	28.4172	9.3902	13.4557	9.7749	7.1131	6.012	7.097
evm.TU.LG09.1851	brown	386.502583428918	265.979475808348	120.52310762057	145.456368187779	4.0748	4.3226	3.7339	0.5016	0.2848	0.1945	0.2793	0.0916	0.2336	8.2736	7.0455	5.6329	1.0457	3.1089	1.53	1.2652	2.7138	0.6952
evm.TU.LG09.1879	brown	189.023497950892	104.132430237448	84.8910677134445	19.2413625240035	13.8452	16.8779	17.1986	5.6111	6.0463	9.8789	2.1688	2.4765	3.2758	11.8983	17.9054	14.3412	10.0821	13.1776	11.5516	4.9242	4.8641	4.9683
evm.TU.LG09.1887	brown	213.296457555172	146.216615203038	67.0798423521341	79.136772850904	3.9827	5.3106	10.8503	1.8026	1.4739	2.6362	1.5655	1.0533	1.3852	26.3321	7.595	16.9799	3.6976	5.7621	2.474	3.4823	4.0649	3.5744
evm.TU.LG09.1906	brown	551.501453639692	158.555160044734	392.946293594958	-234.391	4.5849	3.8566	6.9236	4.6026	2.7398	16.1885	1.6725	2.7706	4.8229	36.7205	46.1005	43.9669	10.4001	18.3617	11.1563	15.0957	14.7234	16.4024
evm.TU.LG09.1945	brown	21.6600978041791	7.28231358903598	14.3777842151432	-7.09547	11.0407	8.7397	11.7299	8.1985	9.5923	10.5681	8.0804	11.2277	11.3604	10.8111	13.2095	8.8829	9.7957	8.8671	8.5132	9.3777	8.0995	8.4096
evm.TU.LG09.2019	brown	65.3592634377273	41.3820287901601	23.9772346475672	17.4047941425929	16.0738	16.5738	15.232	17.9758	16.2915	17.2249	12.845	15.47	20.8826	24.3366	17.4877	28.1904	13.6029	15.8752	15.1517	17.8143	20.6838	16.3025
evm.TU.LG09.2089	brown	243.629263012665	70.3740867930786	173.255176219586	-102.881	53.6232	35.1683	58.5065	38.9326	37.4024	50.499	28.4036	32.7699	27.7599	52.2314	74.3663	58.7428	43.9669	65.5099	53.4125	46.4046	42.145	43.6193
evm.TU.LG09.2101	brown	388.372272907113	278.437962631163	109.93431027595	168.503652355213	113.399	85.3278	88.0283	31.2611	28.3089	29.3716	46.4693	43.59	33.9865	124.626	107.892	140.266	50.0351	59.2826	52.4043	53.0269	66.8146	57.478
evm.TU.LG09.215	brown	485.377793756263	336.928739368352	148.449054387911	188.47968498044	5.1678	5.1044	5.5047	1.0309	0.5268	1.0279	0.5903	0.7261	0.0772	14.3504	16.5792	15.5031	2.2104	2.3058	1.8047	2.4894	0.7548	2.6847
evm.TU.LG09.311	brown	38.7271781807738	13.7722832703818	24.954894910392	-11.1826	36.3065	39.978	35.6856	29.2461	30.1425	25.096	31.4572	26.2983	26.8876	40.6757	22.4327	49.5408	21.8561	18.899	20.7971	36.3032	37.2994	39.1498
evm.TU.LG09.316	brown	277.944127686322	147.885015254296	130.059112432026	17.8259028222694	35.908	29.1003	43.2305	22.1032	23.5051	25.6768	23.0451	22.531	20.163	38.029	48.0341	36.5126	34.8125	30.7984	33.8704	26.6697	24.4159	27.6245
evm.TU.LG09.361	brown	295.585208782737	198.70601758652	96.8791911962167	101.826826390303	15.6348	14.8913	15.2017	7.3835	6.5056	9.3931	13.7771	11.8549	7.6035	21.5955	21.3711	26.5638	9.8401	10.2147	13.9775	13.1569	13.7011	13.1914
evm.TU.LG09.372	brown	393.567587700998	253.620124922193	139.947462778805	113.672662143388	9.0383	6.8455	8.3542	4.2654	4.0563	3.6243	4.6831	3.6978	4.5862	8.4643	8.3144	9.2667	5.6783	4.4279	4.9088	5.1947	5.1325	4.306
evm.TU.LG09.395	brown	473.168763464466	251.578649226285	221.590114238181	29.988534988104	19.1304	30.807	17.6618	0.4982	0.6481	1.6559	0.1967	0.215	0.2373	266.108	154.319	331.683	72.114	67.5723	73.883	8.9098	6.9637	8.0538
evm.TU.LG09.401	brown	501.800919028407	387.011157967524	114.789761060883	272.221396906641	78.8951	71.2058	83.5565	0.5302	0.3613	0	0	0.1936	0	145.972	131.238	127.002	0	0	0	0	0	0
evm.TU.LG09.413	brown	316.452002470625	205.466043814666	110.985958655959	94.4800851587063	5.9621	3.5073	4.6284	0.8995	1.6548	1.6144	0.1803	0.2956	0.4713	8.0837	8.2609	5.7235	2.7002	2.2005	5.2027	0.8688	0.8298	0.863
evm.TU.LG09.414	brown	130.468994462547	60.6844573103827	69.784537152164	-9.10008	5.5985	6.1252	4.2893	2.9454	3.9136	3.0837	0.2952	0.1613	0.463	5.5022	5.9627	5.7878	5.7471	3.891	5.775	2.1337	1.5095	1.6956
evm.TU.LG09.435	brown	288.545467439124	199.257773608579	89.287693830545	109.970079778034	9.0105	4.9061	7.0675	3.1199	3.1887	4.263	3.2421	0.7596	0.8476	9.801	13.1224	7.6768	1.7343	1.0176	0.4531	1.3393	0.9475	2.4391
evm.TU.LG09.455	brown	405.246968400274	324.013137877168	81.2338305231061	242.779307354061	4.7826	2.8779	4.3971	0.3019	0.3086	0.0753	0.9077	0.0827	0.3955	7.1649	8.1997	11.8665	0.3965	0.1477	0.74	0.7291	1.238	0.2897
evm.TU.LG09.473	brown	416.738296435024	314.123885987175	102.614410447848	211.509475539327	8.3859	7.4547	5.3032	0	0	0	0	0	0	23.5797	28.0499	27.729	0	0	0	0	0	0.131
evm.TU.LG09.486	brown	359.803870517289	235.20045119481	124.603419322479	110.597031872331	3.7769	3.7715	4.1226	1.0085	1.4648	1.2702	0.5319	0.2326	0.1669	4.931	5.2941	3.2284	1.4739	2.0257	1.7692	0.4102	0.4353	0.1528
evm.TU.LG09.549	brown	64.345966583568	30.656918628175	33.689047955393	-3.03213	209.999	263.576	237.946	207.634	212.824	195.603	224.108	169.555	187.127	281.311	240.761	241.914	216.489	225.421	184.175	234.919	236.836	226.338
evm.TU.LG09.590	brown	182.865685547314	141.405401312345	41.4602842349682	99.9451170773772	10.1571	7.7393	10.5108	6.7214	5.7632	8.0963	7.6846	8.2534	7.1849	14.7128	10.2457	11.5235	6.229	8.2104	6.1912	6.8844	7.5831	7.228
evm.TU.LG09.605	brown	366.084183382439	196.015465576684	170.068717805755	25.9467477709281	8.8833	18.8434	15.4381	2.7026	0.7709	1.5041	0.4409	0.2066	0.461	3375.35	1393.47	5908.18	1069.15	1192.42	953.018	3.2176	4.703	1.5076
evm.TU.LG09.636	brown	90.5149122325811	51.6224013184196	38.8925109141615	12.7298904042581	11.3027	7.6498	8.6991	7.7743	7.4073	6.7008	3.8292	5.9189	3.1757	11.5758	9.1086	11.097	8.4054	5.9313	9.6883	6.2365	5.6727	9.3557
evm.TU.LG09.689	brown	400.541321460912	173.724970198518	226.816351262394	-53.0914	0.0169	0.4204	0.185	0.2945	0.2833	0.2073	0.2431	0.3227	0.3086	73.6369	34.6641	79.1004	12.9765	5.2049	6.2676	22.6595	21.0449	14.0471
evm.TU.LG09.691	brown	211.515671021471	145.966563346468	65.5491076750032	80.4174556714644	18.9999	8.6774	19.7923	8.5838	12.4288	13.195	5.376	8.4246	2.6234	18.4186	18.0128	24.0963	8.7233	12.4244	11.9213	5.7001	7.3321	6.5201
evm.TU.LG09.710	brown	119.593239933645	95.8723704843025	23.720869449342	72.1515010349605	16.0196	15.4651	17.8867	18.8947	13.6949	23.0152	9.5981	12.5581	12.5048	27.8525	19.2791	40.7482	10.1733	15.7236	10.5701	5.4094	5.2577	4.9214
evm.TU.LG09.721	brown	389.19036800299	264.329394835528	124.860973167461	139.468421668067	100.054	101.577	91.9351	55.521	50.8764	68.4296	29.0725	43.8865	48.1478	136.663	138.015	223.107	85.4326	58.6529	74.642	79.0906	72.4584	73.477
evm.TU.LG09.812	brown	70.9902709685219	44.1425720365794	26.8476989319425	17.2948731046368	9.3177	7.2596	11.323	7.1602	7.0919	10.9668	5.1039	5.2567	8.2764	7.1555	13.3033	14.0562	8.7249	8.9207	6.4767	5.4188	7.1123	5.4535
evm.TU.LG09.852	brown	318.768365695558	252.576464611522	66.1919010840355	186.384563527487	15.7348	12.3038	16.4702	10.9486	11.6677	13.0593	8.4812	10.2347	9.7106	40.7505	25.2031	41.4692	10.3477	9.1962	10.8615	8.1931	7.6987	7.0092
evm.TU.LG09.86	brown	275.220855234942	120.479360437555	154.741494797386	-34.2621	11.3155	11.1253	12.1942	11.1647	10.7758	13.283	8.2765	7.9785	10.8483	16.1419	13.9069	18.8998	14.5294	10.7761	13.1218	10.4654	10.5337	10.3105
evm.TU.LG09.93	brown	467.250898004148	294.318893512726	172.932004491422	121.386889021305	13.1779	13.7599	9.8961	0	0	0	0	0	0	15.6016	11.3375	13.1526	0	0.105	0	0	0	0
evm.TU.LG09.942	brown	99.1336178922695	48.9443335886399	50.1892843036296	-1.24495	7.7064	5.4805	6.3708	3.6368	5.2524	3.784	3.5651	3.4647	3.5624	7.3446	7.1047	5.3265	6.7045	5.4155	4.9604	5.4219	4.6192	4.7031
evm.TU.LG09.989	brown	342.687824752255	278.066988868262	64.6208358839933	213.446152984268	1.2047	4.4321	3.249	0.057	0	0.3792	0.3811	0.0833	0.1793	7.8145	4.8633	11.1916	0.3139	0.4093	0.3169	0	0.0195	0.1642
evm.TU.LG09.993	brown	420.640329902641	271.957497652983	148.682832249659	123.274665403324	10.9395	7.7049	11.5665	4.0576	4.1471	5.337	4.239	5.2494	4.2065	10.766	12.1486	10.7845	6.5112	5.2377	6.7284	5.9622	5.3095	5.177
evm.TU.LG10.102	brown	472.500523097791	317.090829426731	155.40969367106	161.681135755671	24.922	21.7336	28.9992	9.2974	9.4672	11.0693	8.3086	5.4351	3.9261	26.7634	33.4023	29.1836	7.7844	9.3695	11.1212	10.0527	10.2768	13.4142
evm.TU.LG10.1117	brown	184.811694547848	122.820105951928	61.9915885959207	60.8285173560069	14.5318	15.496	15.4472	9.8473	10.6431	10.9797	13.9186	11.3554	9.7765	18.1888	14.1315	15.085	11.528	11.424	12.8558	10.3549	11.2373	11.0927
evm.TU.LG10.1119	brown	30.0032710414378	12.8449592174474	17.1583118239905	-4.31335	15.7107	10.5162	14.8079	12.4827	12.601	14.096	11.2751	12.4958	12.4555	14.2554	15.3659	13.3723	13.0485	12.6101	15.8953	11.5927	9.8575	9.1533
evm.TU.LG10.1142	brown	396.615492533352	213.205909829557	183.409582703795	29.7963271257619	6.2752	5.2502	4.9021	0.8836	1.6772	2.5173	1.3914	1.1064	2.2487	13.8936	12.0916	10.5126	3.0314	3.7057	2.1038	6.2183	6.3401	4.2391
evm.TU.LG10.1164	brown	412.109203886875	234.26916625732	177.840037629556	56.4291286277641	50.8858	48.3685	55.9945	28.1887	28.2424	38.0926	23.4154	31.2894	26.3316	51.4972	48.7143	55.357	31.523	30.941	31.2706	28.1232	22.4308	25.6227
evm.TU.LG10.1196	brown	96.9841976863922	39.4972578368752	57.4869398495171	-17.9897	112.692	106.608	154.345	41.5776	33.9964	85.6786	41.4848	50.4499	47.5967	148.974	171.916	66.0138	132.661	83.0333	143.055	52.3376	55.174	80.9862
evm.TU.LG10.1221	brown	361.058454461265	235.509698536633	125.548755924632	109.960942612001	7.6871	8.7859	9.1149	2.441	0.1919	0.1872	0.7526	0.4114	1.1805	13.0826	8.9004	6.8524	0.9864	1.2862	0.7363	1.6323	0	1.2611
evm.TU.LG10.1242	brown	51.9093242314902	26.8558031055154	25.0535211259748	1.80228197954067	17.8875	27.2064	20.297	18.6608	16.3425	16.1363	15.7123	15.7364	18.4587	22.596	13.7636	27.6414	17.9557	12.805	14.6504	16.1922	15.4371	14.1528
evm.TU.LG10.1301	brown	234.589578452796	176.377722377735	58.2118560750612	118.165866302673	72.7861	68.4195	65.0141	52.9239	55.7611	41.2659	61.4983	55.5975	44.4616	82.3922	75.0517	90.2243	56.9701	63.9524	59.8655	49.7316	49.6957	47.1653
evm.TU.LG10.1326	brown	76.3645302205811	54.9456734318442	21.4188567887369	33.5268166431072	13.5962	12.4118	14.0109	13.5731	11.8439	15.0851	12.0422	13.6949	18.6639	18.3644	16.4234	24.1465	14.2525	15.9067	11.8336	12.2812	12.5379	12.92
evm.TU.LG10.1329	brown	273.379938944958	195.10392096762	78.2760179773377	116.827902990282	1.2854	4.8686	2.0595	1.2614	0.2344	0.0572	0	0	0	2111.63	641.035	3174.23	1.6781	1.5148	1.7986	5.6487	2.1744	2.0354
evm.TU.LG10.1367	brown	410.171862703478	297.318261700949	112.853601002528	184.464660698421	3.4966	4.8568	4.7887	0	0	0	0	0	0	3.9619	6.6421	7.7624	0	0.2194	0.4396	0	0.1149	0.3227
evm.TU.LG10.1374	brown	438.978735752635	331.730919139503	107.247816613132	224.483102526371	2.6404	3.5741	2.9885	0.2463	0.0629	0	0.1234	0	0.1935	6.3408	5.7756	5.9335	0.3696	0.3615	0.1207	1.7245	1.0728	1.5358
evm.TU.LG10.1375	brown	440.503429932669	318.931986328514	121.571443604155	197.36054272436	9.8411	6.7398	7.6814	0.1114	0.1139	0.2222	0.2233	0.1953	0.2569	14.0205	17.8493	13.0551	0.4683	0.6761	0.5244	3.509	2.7185	2.9082
evm.TU.LG10.140	brown	324.445918030129	177.057109911421	147.388808118708	29.668301792713	15.7354	15.3764	14.7393	6.0086	6.1003	7.6688	9.1521	6.0124	6.716	15.2087	13.7265	14.2436	9.9504	9.6427	8.3645	8.9378	9.649	8.763
evm.TU.LG10.1447	brown	271.812387847488	200.026821377527	71.785566469961	128.241254907566	9.2164	10.0098	10.4752	6.2145	5.1437	6.9188	6.7623	7.6022	5.2735	13.0509	9.9019	12.1297	5.0643	7.8719	5.0832	7.2915	5.2758	5.3774
evm.TU.LG10.1498	brown	481.887192589777	342.606368851985	139.280823737792	203.325545114193	44.5195	47.1799	52.8623	0.0961	0.0327	0	0	0.0351	0.0671	57.9563	83.0897	64.047	0.0481	0.0313	0.0314	0.0619	0.1313	0.0615
evm.TU.LG10.150	brown	320.703469492115	166.690295793817	154.013173698298	12.6771220955192	15.4836	14.6618	15.5337	9.5252	8.7649	9.7559	10.0064	7.409	7.5688	17.1442	18.4715	16.5874	12.2665	11.2638	12.5258	12.6471	12.1822	14.7993
evm.TU.LG10.1512	brown	336.480283768639	246.578861025739	89.9014227429008	156.677438282838	8.7313	9.362	7.8597	2.401	2.2967	2.1792	0.3702	0.4047	0.6129	47.2454	31.2184	29.4085	2.518	0.753	2.0218	0.0892	0.1262	0.1181
evm.TU.LG10.1513	brown	342.521393398135	208.177696942263	134.343696455872	73.8340004863911	22.0758	11.6144	25.129	7.5108	7.3223	10.4847	7.179	6.2032	6.1752	22.9857	20.083	21.1924	8.5849	7.8019	7.9295	9.3753	8.8831	12.528
evm.TU.LG10.1575	brown	208.719972124822	117.681297215594	91.0386749092284	26.6426223063656	36.7038	39.4569	44.0784	28.4939	26.9886	46.9495	23.2204	36.7525	42.1397	73.5286	63.8596	175.292	58.0844	70.596	64.5183	19.7797	21.6807	14.6067
evm.TU.LG10.16	brown	392.145441600262	273.095643693125	119.049797907137	154.045845785988	170.468	229.302	157.441	51.9177	57.5466	35.4228	31.3691	20.3015	15.7406	246.18	185.317	220.743	84.7953	66.5758	73.9538	30.1309	35.9647	33.2967
evm.TU.LG10.1602	brown	78.1830614820816	43.5342553641324	34.6488061179492	8.88544924618317	12.1126	9.5999	13.7117	9.4821	11.7827	13.9332	8.9016	5.4676	3.556	12.3463	13.947	12.5618	8.3893	11.0855	11.008	9.0142	8.3381	9.5766
evm.TU.LG10.1627	brown	353.288612433363	268.283961017804	85.0046514155591	183.279309602245	5.3244	14.1994	6.3638	0	0.4187	0.2723	0	0	0.1431	23.1661	20.9025	44.213	2.2546	1.6036	2.8114	2.6381	0.9798	3.0136
evm.TU.LG10.1628	brown	131.544884165022	96.7867018559465	34.758182309076	62.0285195468705	31.8184	31.1636	28.1159	20.7991	26.4253	21.5311	25.6187	21.6795	22.2488	36.9726	22.8216	49.8724	20.1074	24.4516	16.9919	16.0441	15.9896	15.0364
evm.TU.LG10.1636	brown	599.025028732464	181.711952593964	417.313076138499	-235.601	5.8568	5.7849	7.778	5.5079	5.5442	3.9942	5.5194	3.6572	4.3724	24.1849	16.4823	28.3466	8.9559	11.1061	11.6174	12.1718	11.4625	12.0107
evm.TU.LG10.26	brown	153.467415092059	101.438195897888	52.0292191941703	49.4089767037179	21.5579	18.4435	20.5034	17.7377	17.5627	13.928	16.8858	12.6923	13.882	19.2542	25.4533	31.2763	14.809	18.7131	16.7369	19.5422	19.6587	16.6997
evm.TU.LG10.260	brown	507.179887774809	260.238121623319	246.94176615149	13.2963554718285	11.4959	19.2014	14.8851	6.7659	6.6298	9.8101	7.8685	3.9103	4.6181	53.0889	33.346	64.8501	24.2233	18.04	21.846	10.2525	11.039	11.5838
evm.TU.LG10.344	brown	282.576879505358	165.548827781319	117.028051724039	48.5207760572792	5.473	8.4668	5.2388	0.5834	0.5217	0.9452	0.2923	0.0799	0.9169	3.608	6.4089	8.461	1.0398	0.7849	0.3574	1.4791	1.0464	1.5392
evm.TU.LG10.37	brown	530.04257992296	147.193582093902	382.848997829058	-235.655	0.2153	0.5264	0.5362	0.2209	0.9031	0.9361	0.1107	0.363	0.4051	7.3053	6.0536	10.8005	1.4506	2.5399	2.0032	2.9339	4.0192	4.557
evm.TU.LG10.431	brown	258.963760074945	156.312007149328	102.651752925616	53.6602542237118	13.2406	9.3023	13.3208	8.6953	8.1455	10.4451	6.1474	6.571	6.3565	11.8498	13.3736	12.903	9.8242	9.4868	10.6722	8.6369	9.2216	8.5662
evm.TU.LG10.495	brown	382.890372091429	207.842782922185	175.047589169244	32.7951937529415	14.725	22.6263	20.5865	1.7422	1.1727	8.5378	0.2342	0.2793	0.2004	823.763	542.817	1711.02	351.875	295.066	241.765	6.6698	5.2268	4.6072
evm.TU.LG10.5	brown	37.2151275953376	26.6513692698019	10.5637583255357	16.0876109442662	31.6599	18.6622	36.7975	31.2369	27.6561	23.2112	30.5542	38.8003	28.5104	41.788	35.1204	53.1993	14.894	29.7879	17.457	20.3228	22.4333	9.879
evm.TU.LG10.500	brown	298.806306558427	76.0267874035859	222.779519154841	-146.753	24.6824	20.2679	21.6673	12.8756	18.6432	19.6856	10.752	10.5798	8.5449	35.3204	33.6945	29.518	27.8607	34.2283	22.7205	12.6439	19.3567	18.3248
evm.TU.LG10.505	brown	273.314008302044	143.203495582144	130.111	13.0929828622439	14.5873	14.3811	15.6762	14.459	12.5931	15.9318	5.0176	9.9238	9.6684	20.7356	20.001	30.1655	15.7064	18.1126	17.2634	10.3251	9.6883	10.8501
evm.TU.LG10.519	brown	488.978663602335	321.21843096915	167.760232633185	153.458198335964	7.1119	7.0659	5.4168	0	0	0	0	0	0	7.9246	6.2364	8.5484	0	0	0	0	0	0
evm.TU.LG10.537	brown	251.401291503307	177.025796232371	74.3754952709364	102.650300961434	18.3447	26.3314	40.3429	28.4892	24.824	34.4899	9.2854	9.4583	10.9159	57.7672	88.8907	83.0983	11.0572	22.6402	8.2941	11.0071	11.9168	18.7753
evm.TU.LG10.571	brown	303.58593582771	201.21123972622	102.374696101489	98.8365436247308	16.3447	11.6287	19.7842	7.8019	9.3131	9.4049	10.3269	10.8759	7.9008	21.165	21.6186	16.0175	10.3337	13.2179	11.7867	9.5605	10.3843	9.0778
evm.TU.LG10.579	brown	307.195309352316	213.815577509481	93.3797318428352	120.435845666646	0	0.2235	0.3755	0.2579	0	0	0	0	0	150.706	102.756	300.066	0.2419	0.0631	0.2528	10.4617	6.6744	6.7425
evm.TU.LG10.62	brown	128.599163607788	102.917690752874	25.6814728549139	77.2362	4.9916	7.0504	20.108	6.9418	7.9092	11.801	3.8772	1.6208	1.7291	15.6854	14.3284	68.8965	1.281	3.7862	1.8966	2.8579	5.3074	6.2783
evm.TU.LG10.638	brown	102.939596407538	61.8781390154917	41.0614573920461	20.8166816234456	11.2772	17.3009	14.312	11.5694	11.2527	10.7917	10.2845	6.3376	6.746	13.4724	9.2137	26.8028	5.3215	6.0258	3.0184	4.6863	6.7902	5.8188
evm.TU.LG10.668	brown	411.348610660516	141.98529110316	269.363319557355	-127.378	6.625	7.4683	7.6983	6.3534	6.242	9.036	5.0834	4.1009	4.9028	12.8806	9.9704	20.0934	10.3491	8.8196	9.7049	7.1358	9.087	9.451
evm.TU.LG10.673	brown	311.168619942408	219.339977981774	91.8286419606345	127.511336021139	26.8243	11.9748	33.4844	7.4507	7.6152	16.6557	9.0317	11.3227	7.5555	33.7342	32.7536	35.4215	12.175	21.5197	11.8988	10.2146	8.8689	8.1865
evm.TU.LG10.714	brown	477.374501986254	335.504829607531	141.869672378723	193.635157228809	16.1653	18.5196	18.9883	6.8051	6.7492	9.6001	5.0008	3.7002	5.8631	22.5997	21.8031	21.2258	4.88	4.7353	5.7818	6.1835	5.8386	5.4169
evm.TU.LG10.787	brown	253.361220862473	185.493647945719	67.8675729167542	117.626075028965	12.4678	11.7207	17.4406	7.048	7.4219	9.1809	12.6986	11.9596	10.4938	26.3108	29.715	22.8274	6.3578	9.4744	8.98	7.2433	7.3217	5.1003
evm.TU.LG10.80	brown	227.501027916549	175.514080666564	51.9869472499857	123.527133416578	1.8194	16.5333	6.3858	0.7111	1.0296	8.272	2.6721	1.4607	3.9119	54.3006	24.3431	130.831	0.0889	0.5799	0.2033	0.6868	0.7289	0.5401
evm.TU.LG10.841	brown	128.553871167922	41.5795938087835	86.9742773591386	-45.3947	9.5737	14.8684	10.3769	6.6442	4.1926	8.0076	12.6791	14.5585	12.8347	46.4382	49.8653	39.6816	0.2168	11.8159	3.6816	18.6948	47.9688	10.5879
evm.TU.LG10.857	brown	81.0870048711994	38.2026571328586	42.8843477383408	-4.68169	11.5596	10.7652	12.1714	6.6637	4.6175	11.2618	4.7535	5.9395	8.8763	11.0626	17.734	6.0241	5.4247	6.0786	6.3113	7.8547	4.8623	6.0685
evm.TU.LG10.860	brown	16.6271730524549	5.12074081582853	11.5064322366264	-6.38569	60.4487	47.2278	73.5565	56.4336	54.3655	62.5317	57.5378	47.3039	38.7925	43.9299	68.6987	58.1065	47.4334	48.114	50.3349	53.9544	53.7647	63.0461
evm.TU.LG10.905	brown	386.261062229068	274.63413767209	111.626924556978	163.007213115112	29.795	28.6052	33.7462	11.8775	8.0337	5.5733	7.3514	8.4201	11.714	47.0921	43.2948	31.7081	9.8312	15.0411	19.0072	12.1474	14.6812	10.8934
evm.TU.LG10.917	brown	285.820145805906	160.737628256028	125.082517549878	35.6551107061494	14.8214	9.2441	14.0481	5.3955	6.2666	9.8428	5.5296	4.3663	7.1315	17.8923	18.7091	12.9087	7.132	10.5595	11.9012	8.2911	9.4898	9.4713
evm.TU.LG10.970	brown	307.877952480646	191.156530169483	116.721422311163	74.4351078583202	0.6068	0.7505	0.5781	0.5413	0.3596	0.5128	0.7323	0.4151	0.3403	133.235	47.9501	264.889	23.1556	31.9941	29.1607	2.4052	2.3027	1.636
evm.TU.LG10.976	brown	211.974844257369	106.062496487471	105.912347769898	0.150148717572222	14.6421	68.2485	32.6399	3.0997	3.2494	4.5172	1.9911	2.0028	2.5818	750.869	223.453	323.812	99.967	117.361	76.9039	29.9401	23.2183	22.7249
evm.TU.LG10.999	brown	353.892549753422	243.102692268102	110.78985748532	132.312834782783	8.9935	6.452	8.2977	4.5647	5.7905	5.7136	4.6067	4.7883	4.1048	9.4475	8.7278	8.876	6.2925	5.2905	6.6966	4.9094	5.3426	5.4359
evm.TU.LG11.1020	brown	39.3509115401474	11.329109210077	28.0218023300704	-16.6927	18.9603	15.6414	19.132	18.2805	22.1971	23.965	14.568	12.2454	12.299	18.5618	23.1311	19.7739	18.1134	14.6494	19.6434	15.5915	15.9976	19.6405
evm.TU.LG11.1056	brown	95.0280706410662	72.8506170645304	22.1774535765358	50.6731634879946	26.501	18.1795	25.0697	22.8427	22.0782	26.7379	11.8183	19.5857	30.7007	33.2197	51.1223	60.5228	7.0806	12.5126	7.5457	24.5821	22.778	16.9142
evm.TU.LG11.1090	brown	518.753346413236	268.524196157464	250.229150255772	18.2950459016914	25.2468	34.4825	28.6076	4.1159	3.7512	6.7702	9.2208	14.648	15.7406	202.905	143.034	222.053	45.545	44.0465	49.0619	43.7562	38.2382	37.1261
evm.TU.LG11.1142	brown	19.9245908579966	10.0000101301122	9.92458072788433	0.0754294022279147	30.08	30.701	31.7831	28.5737	22.6961	26.9444	33.7051	27.6377	22.9266	23.9889	35.7952	39.4948	23.8329	22.7679	19.5283	27.9149	32.8869	27.9639
evm.TU.LG11.1202	brown	17.5472913393302	6.95547730047391	10.5918140388563	-3.63634	15.4027	9.2972	24.0538	15.8019	9.3714	12.4494	7.8196	14.9613	8.7902	15.1683	15.6047	12.7783	14.0548	17.9445	16.4475	8.1027	9.7983	13.4769
evm.TU.LG11.1210	brown	353.876738223655	145.207044213455	208.67	-63.4626	62.606	49.2969	76.6739	33.4867	34.9911	45.1086	38.5071	41.8817	34.279	74.9846	98.4173	80.8813	46.7591	74.6195	51.224	55.1455	52.254	57.4117
evm.TU.LG11.1213	brown	235.598600205584	116.168225905534	119.43037430005	-3.26215	45.2316	25.5277	66.164	16.8556	17.7038	23.0478	20.2454	20.795	11.8055	44.5347	78.1088	46.8539	25.583	47.2313	31.1934	29.7781	29.452	31.1718
evm.TU.LG11.1278	brown	71.6395801182484	36.169405513202	35.4701746050464	0.699230908155641	13.2107	12.4064	15.0887	11.9316	11.6322	14.0935	12.3856	13.5078	14.2018	17.0218	23.9581	17.4915	9.0231	6.6162	7.5281	14.0662	14.7389	13.5028
evm.TU.LG11.129	brown	38.5239481261104	19.3443384015189	19.1796097245916	0.164728676927325	22.1978	13.2456	12.2466	18.3437	20.3233	12.5538	15.2699	16.9849	18.7929	27.2251	21.5141	29.599	10.0446	12.4849	12.0595	20.4388	20.5299	21.6423
evm.TU.LG11.1312	brown	61.3385807966007	21.0764135212604	40.2621672753403	-19.1858	22.2597	17.3548	24.2154	16.9402	18.9404	20.9507	18.1946	17.7904	17.0156	20.2716	20.9803	22.595	20.5796	22.3923	21.9288	20.2951	18.6592	21.4171
evm.TU.LG11.1351	brown	229.428367981172	143.673951602474	85.7544163786978	57.9195352237766	65.4255	71.4511	69.3757	57.2301	59.6559	47.6242	35.0613	35.3197	30.7885	64.0111	79.5241	80.4023	33.482	40.0606	36.6083	38.8791	44.7555	39.5083
evm.TU.LG11.1359	brown	481.445588097867	315.505438126899	165.940149970968	149.565288155931	3.9542	3.1322	3.4705	0	0	0	0.0402	0	0	5.0696	4.006	3.4201	0	0	0	0.1164	0.0412	0
evm.TU.LG11.1370	brown	34.435703056433	7.45287127347824	26.9828317829548	-19.53	56.7147	53.7678	60.057	42.8211	43.1332	43.3578	38.178	44.7839	46.483	49.4101	59.7794	42.7084	54.3772	49.3878	55.0088	48.6468	50.5289	55.314
evm.TU.LG11.1374	brown	235.975159701408	126.804065260768	109.17109444064	17.6329708201279	3.2914	2.3516	2.206	1.0414	0.6128	0.7237	1.7393	1.2793	0.959	19.1834	8.4454	10.3945	0.7579	3.0572	0.3713	4.4504	5.0462	2.9371
evm.TU.LG11.1375	brown	287.064624785571	231.31617340376	55.7484513818107	175.567722021949	8.0443	8.6251	8.8557	1.7012	1.6648	1.4437	1.8861	1.5069	1.0241	26.2795	8.7575	23.5737	0.7334	1.8418	0.9936	3.0068	3.4876	2.6047
evm.TU.LG11.1401	brown	122.839527929202	81.4449299011661	41.3945980280363	40.0503318731298	8.7718	8.7574	7.7959	6.9224	8.3723	10.1925	2.3354	1.8455	2.7081	13.747	13.4441	8.3776	2.8572	6.0061	3.5063	4.9256	4.4702	5.0035
evm.TU.LG11.1421	brown	150.714798962869	60.2469377762378	90.467861186631	-30.2209	71.0554	55.079	95.0472	55.7619	52.9055	69.12	41.4766	49.8354	49.5387	86.6429	96.1645	63.77	76.2034	71.11	76.6595	62.937	62.8561	56.0289
evm.TU.LG11.1440	brown	123.200097236286	87.9643872527351	35.2357099835505	52.7286772691845	110.379	115.783	111.869	86.663	89.1432	111.391	99.0705	107.302	106.068	113.038	138.345	132.042	98.6832	90.5022	97.5106	85.0029	86.036	88.1619
evm.TU.LG11.1496	brown	103.278827708344	66.120356407819	37.1584713005253	28.9618851072937	10.5521	9.962	10.7545	9.5668	7.8053	9.7902	5.4661	9.332	9.3213	11.9058	9.406	13.4672	7.4944	6.2821	7.0752	8.0653	7.0106	7.0051
evm.TU.LG11.150	brown	295.834327854975	197.422467472065	98.4119	99.0106070891553	70.6432	68.504	65.5671	52.5961	53.5891	51.4181	49.5711	44.3674	43.0388	82.7397	66.9362	69.5106	46.853	51.4675	52.2884	46.2314	45.8547	36.6045
evm.TU.LG11.1503	brown	406.677209741478	293.94830037221	112.728909369268	181.219391002942	36.465	40.0956	53.5856	19.5108	19.8827	21.8647	26.1838	21.4388	16.404	65.2642	56.7218	63.1181	32.3077	34.3546	32.1608	19.2347	21.2378	23.0273
evm.TU.LG11.1547	brown	99.6625838212446	57.0001183855744	42.6624654356702	14.3376529499042	25.027	15.7971	25.6019	29.4807	30.0639	40.4806	6.8964	10.2225	6.5181	51.3181	51.2657	36.3479	10.7269	22.4374	11.288	23.0105	17.3306	19.4922
evm.TU.LG11.1564	brown	17.5292285335592	8.46357645329138	9.06565208026783	-0.602076	27.882	46.2666	40.2759	27.902	27.5948	30.8236	33.324	30.7523	25.5566	44.1873	36.3748	33.9978	42.5818	30.1842	31.3548	32.4119	33.4011	30.4948
evm.TU.LG11.1581	brown	139.275047710466	79.398629396708	59.8764183137577	19.5222110829503	41.6074	33.7476	35.2057	29.1935	31.3317	34.1922	23.3625	20.2925	28.6323	40.4601	40.9783	33.2323	32.9777	26.5385	30.9518	23.0444	25.7088	24.3909
evm.TU.LG11.1583	brown	186.832742529948	108.789412868309	78.0433296616389	30.7460832066702	30.4725	19.0676	31.5949	14.1331	17.2117	20.0052	12.7131	15.3029	12.9692	24.5154	35.2181	37.9536	30.7491	21.9377	25.0569	14.25	13.4489	13.9172
evm.TU.LG11.1585	brown	42.6917889206262	9.44165809584536	33.2501308247808	-23.8085	57.1541	42.1175	49.7589	47.2839	50.5086	63.6571	31.0036	26.9771	32.0626	36.8003	77.5417	45.5628	62.7388	39.0867	57.8592	37.098	40.0245	45.4494
evm.TU.LG11.1600	brown	33.4123295316338	10.2058728088273	23.2064567228065	-13.0006	13.8348	14.1253	28.3269	6.739	8.0422	13.5892	2.6031	4.8671	3.59	7.0329	17.8455	5.1081	14.381	18.7517	14.3203	9.1275	7.0234	6.9716
evm.TU.LG11.1602	brown	260.096471833115	178.848865460735	81.2476063723798	97.601259088355	10.7289	7.972	9.7442	6.9922	7.6595	9.7742	6.0345	5.9745	4.4873	12.9386	15.4287	11.4265	5.2223	6.6785	6.0348	7.3355	6.1384	7.5113
evm.TU.LG11.1615	brown	132.553986681179	72.0003890255283	60.5535976556505	11.4467913698778	3.9101	4.1661	8.6177	2.9872	4.3326	4.8792	2.6513	1.5896	0.6559	6.0903	6.9394	6.7352	5.2309	6.0412	5.0203	2.5831	3.2078	3.0027
evm.TU.LG11.1619	brown	171.203316922582	107.327626744066	63.8756901785156	43.4519365655503	72.2051	101.503	70.4779	85.1653	75.7777	73.7336	49.5514	56.5062	104.442	140.941	89.45	270.747	119.989	83.5902	88.6737	65.8217	78.1765	51.9603
evm.TU.LG11.1664	brown	162.462086057925	88.2759381332578	74.1861479246668	14.089790208591	12.1158	10.4037	10.373	19.8877	19.624	35.1776	7.3674	7.881	14.4104	52.3412	37.9731	45.0886	13.5357	16.1485	15.0374	13.13	13.6083	16.4428
evm.TU.LG11.249	brown	261.621289076055	106.662405977131	154.958883098924	-48.2965	8.5571	9.4663	12.5004	7.2182	7.9259	10.3583	6.9399	7.3738	6.8993	24.9685	13.8708	16.3837	11.8953	13.9834	11.1881	9.8457	7.5987	8.6102
evm.TU.LG11.262	brown	311.663069123684	147.933826831643	163.72924229204	-15.7954	3.763	3.4309	3.7961	4.7762	5.5646	6.3417	2.8766	3.7416	5.1864	11.295	11.8281	24.1757	9.7317	7.3375	7.909	4.3982	4.1601	3.7753
evm.TU.LG11.332	brown	426.423750811716	179.990878419308	246.432872392407	-66.442	10.2975	7.7883	8.5829	6.8459	5.8393	7.0962	5.1821	5.8545	5.5221	10.6426	13.2291	12.4201	7.9282	9.2774	9.391	7.3261	8.0268	8.1042
evm.TU.LG11.359	brown	475.678910461888	278.398384339035	197.280526122853	81.117858216182	13.3364	22.7713	11.9209	2.5833	2.2818	6.3283	1.8536	2.4459	4.0438	123.439	92.6578	177.179	33.6518	30.8341	23.5433	13.4928	11.1476	8.1397
evm.TU.LG11.405	brown	408.088502399976	327.845680987232	80.2428214127439	247.602859574488	2.7523	4.5997	3.3992	0	0	0	0	0	0	9.1238	6.0229	6.8696	0	0	0	0	0	0
evm.TU.LG11.480	brown	313.147498672318	210.038258182081	103.109240490237	106.929017691843	11.4321	13.4667	13.1254	2.8888	2.0077	4.8967	3.4737	3.8612	2.8454	16.5684	7.1318	20.0571	2.0812	4.2967	1.9257	1.8416	3.0795	2.0511
evm.TU.LG11.483	brown	384.51179273597	254.336622826489	130.175169909481	124.161452917008	15.8971	17.6647	7.9169	0	0	0	0	0	0	15.1683	13.1387	19.6786	0	0	0	0	0	0
evm.TU.LG11.520	brown	490.554075089762	377.723716479063	112.830358610699	264.893357868364	14.4621	14.243	13.1493	0.1847	0.2517	0.1228	1.0488	0.3372	0.8386	24.8038	23.1022	22.006	0.3234	0.0602	0.1811	1.7245	1.5145	1.9493
evm.TU.LG11.529	brown	493.047059992588	220.115925803815	272.931134188773	-52.8152	1.0347	2.0346	1.4209	0.8846	0.6575	2.197	0.1934	0.2819	0.2359	85.5691	57.6368	115.309	30.9468	30.1697	28.002	2.7652	2.9179	2.253
evm.TU.LG11.534	brown	458.143137904521	366.900684657186	91.2424532473343	275.658231409852	2.8376	2.1189	2.6756	0	0	0	0	0	0	4.4682	4.638	6.5741	0	0	0	0	0.0398	0
evm.TU.LG11.544	brown	133.173668971195	68.4467776962921	64.7268912749034	3.71988642138876	4.2804	3.7011	5.1952	0.4799	0.6867	0.4307	2.9096	2.4975	2.5145	5.3792	4.3128	5.8605	1.5307	2.0898	1.9996	3.4303	3.6649	4.4436
evm.TU.LG11.547	brown	410.962347630431	299.828638579439	111.133709050993	188.694929528446	3.2338	2.4755	3.3104	0	0	0	0	0	0	14.4238	13.2869	11.9003	0	0.0902	0	0	0	0
evm.TU.LG11.548	brown	417.245579621943	305.641259338218	111.604320283724	194.036939054494	4.1576	2.7318	3.961	0	0	0	0	0	0	19.288	19.2293	21.8652	0	0.3629	0	0	0	0
evm.TU.LG11.574	brown	427.928966117191	297.011690002595	130.917276114596	166.094413887999	7.7183	11.3008	7.0093	1.7467	3.2135	1.7416	0.8168	0.5103	0.3661	16.3441	13.4541	16.8892	7.2533	5.2416	5.0229	3.5992	2.7453	2.3463
evm.TU.LG11.594	brown	9.76952199300017	3.08888648615197	6.6806355068482	-3.59175	13.4219	12.6545	8.7098	7.9281	11.7282	14.146	9.1989	6.4001	5.9027	12.4295	12.9798	10.7374	9.2377	11.4328	5.3178	10.479	13.9004	9.6085
evm.TU.LG11.596	brown	44.5311065731741	20.4947663115744	24.0363402615997	-3.54157	125.257	170.077	132.359	138.472	126.687	166.711	106.51	94.705	82.4714	210.333	123.662	161.05	181.907	125.567	114.24	87.9359	82.4461	69.8365
evm.TU.LG11.6	brown	499.888852303022	217.257730809363	282.631121493659	-65.3734	4.4763	4.7044	4.7293	1.5665	1.316	2.8245	1.3332	1.6457	3.3505	14.4965	16.487	26.2449	7.4242	9.6385	9.53	4.0212	4.3113	3.212
evm.TU.LG11.600	brown	44.3907350585903	20.2399153026496	24.1508197559406	-3.9109	7.8318	1.6144	5.8787	1.6302	2.8564	2.3222	3.1506	2.9343	0.9762	3.2923	5.6346	4.6854	3.3208	5.2416	4.9088	1.9121	2.3872	3.0166
evm.TU.LG11.611	brown	198.342819418468	88.6649981375414	109.677821280927	-21.0128	9.8196	6.9057	8.7372	7.4324	7.0245	9.0181	6.1467	6.5486	5.0201	10.5341	11.5622	9.2591	7.745	9.2226	9.5688	6.6384	7.5037	6.5727
evm.TU.LG11.635	brown	298.720725491828	151.511048597929	147.209676893899	4.30137170403009	77.2197	94.0569	76.8253	64.0206	57.3918	81.5774	57.2543	55.2499	66.1481	111.505	90.0639	122.406	80.925	74.9837	72.4042	86.2793	77.7202	79.5277
evm.TU.LG11.640	brown	25.1076300832542	16.0658180004129	9.04181208284133	7.02400591757153	11.4424	15.2112	12.4707	12.4169	10.6123	8.6098	21.4171	12.3138	12.7495	16.9337	9.1259	27.3444	8.2205	11.7315	8.1852	13.1309	13.1299	12.4272
evm.TU.LG11.646	brown	378.790012010375	251.341048670191	127.448963340184	123.892085330007	21.0507	20.788	19.5719	4.7024	4.8952	2.6917	1.0908	1.1449	0.5931	19.1252	24.5944	26.5641	10.881	10.5664	10.842	3.9533	2.7671	2.2977
evm.TU.LG11.651	brown	499.233385526734	215.19718054792	284.036204978814	-68.839	16.3477	17.938	16.7531	10.2298	12.5742	17.3135	7.6613	7.2554	8.3217	40.4487	37.7232	72.9258	27.7788	26.3691	28.1858	14.8475	15.0111	18.158
evm.TU.LG11.674	brown	37.0928304307451	18.3771879325918	18.7156424981533	-0.338455	72.2518	138.064	95.1419	56.1521	39.2969	55.9898	21.6832	34.1884	40.5696	55.0752	136.95	110.274	146.148	26.7736	56.1877	31.6962	25.1124	35.5172
evm.TU.LG11.717	brown	209.795417150086	106.631549459577	103.163867690509	3.46768176906841	34.2283	30.7653	74.2447	26.5316	18.9423	23.9261	17.2032	27.7853	18.3981	60.87	97.481	57.32	26.9384	41.9979	30.9826	49.3697	26.7955	21.3384
evm.TU.LG11.723	brown	310.188534436563	230.810722433216	79.3778120033473	151.432910429869	23.346	52.8733	30.3123	6.4852	7.4946	7.6177	4.9725	5.3019	8.7005	130.809	49.2932	120.632	15.6699	12.9926	14.7022	16.5025	16.0017	17.6183
evm.TU.LG11.743	brown	585.560451957769	182.50241590167	403.058036056099	-220.556	1.8851	3.1176	3.3621	0.7196	1.1032	0.8521	1.8929	1.0347	1.2724	16.349	15.8556	26.1344	6.3454	5.8533	6.6136	9.8178	8.1597	7.5085
evm.TU.LG11.754	brown	55.9707396290044	21.6311902601832	34.3395493688212	-12.7084	159.811	116.78	153.538	126.775	129.8	149.494	78.8828	112.144	119.703	119.511	183.851	116.679	113.014	127.567	133.536	96.7509	104.875	104.291
evm.TU.LG11.755	brown	172.524190707864	91.1916763768953	81.3325143309691	9.85916204592618	13.8269	7.5811	15.2708	6.4332	7.6273	5.6128	3.8035	4.0527	2.6291	12.9596	27.4764	7.4946	3.0899	6.8932	5.3607	2.703	2.5388	2.8085
evm.TU.LG12.1006	brown	81.0099440907482	54.1221337325179	26.8878103582303	27.2343233742876	6.3982	7.8753	4.7796	2.5246	5.6768	5.1605	5.1863	2.3511	5.1587	7.5204	6.9807	7.3234	2.7472	2.2234	4.3313	2.8043	4.2699	4.1179
evm.TU.LG12.1028	brown	425.038376998634	151.549712768397	273.488664230237	-121.939	6.4162	5.1918	5.6533	6.6247	7.5904	11.9068	1.7336	2.6813	5.0405	18.1934	20.7093	22.5451	9.7215	8.6709	7.9836	7.7438	8.953	9.676
evm.TU.LG12.1100	brown	535.980342561629	293.680037304529	242.3	51.3797320474284	8.2718	8.8746	11.506	3.6091	4.0875	5.398	5.767	4.2212	4.0885	22.7524	20.1319	25.4198	6.9908	9.6881	11.7141	8.5266	6.7489	8.5166
evm.TU.LG12.1124	brown	138.670828756456	61.9143948189606	76.7564339374956	-14.842	4.9594	4.8635	4.9397	3.2708	2.6827	6.1201	2.5493	3.7604	5.8393	6.8502	8.8925	12.5825	5.3941	3.0821	3.4045	8.1518	5.2153	5.9666
evm.TU.LG12.1125	brown	403.739706134918	261.987341767294	141.752364367623	120.234977399671	18.9431	13.4578	18.3728	9.0161	7.18	10.0384	7.5663	8.1851	5.9424	17.0502	23.7219	17.7677	9.731	10.5841	10.463	8.001	7.6579	7.5809
evm.TU.LG12.1126	brown	334.103252059128	206.286142265681	127.817109793447	78.4690324722336	18.9181	7.4871	17.2941	5.1844	3.2609	5.302	2.2646	2.9128	1.6716	15.3025	18.7723	15.1757	5.9857	9.3659	7.9496	3.7237	5.9955	3.4438
evm.TU.LG12.1141	brown	132.14591105144	94.0718287524111	38.0740822990288	55.9977464533823	31.9627	25.5031	29.1083	25.2192	22.8426	23.3196	28.637	25.9572	23.0351	28.4867	41.2459	38.0545	21.309	24.917	20.533	24.1234	24.3479	21.3848
evm.TU.LG12.1152	brown	61.3017247437445	23.3071492724859	37.9945754712586	-14.6874	5.74	6.0803	5.7171	5.4656	7.0279	6.1178	4.0635	4.6745	6.3554	6.3735	6.6161	7.853	3.6783	4.0371	4.01	2.3842	2.6385	2.6051
evm.TU.LG12.1168	brown	481.220178337243	320.39256734242	160.827610994823	159.564956347597	137.597	142.77	173.248	43.5894	30.9121	63.2559	29.9712	39.3803	38.157	235.717	283.37	341.49	68.4943	131.703	85.1363	99.1046	92.4532	92.4606
evm.TU.LG12.1178	brown	110.783385343538	66.1179661333051	44.665419210233	21.4525469230721	40.6354	39.3027	41.0436	19.3274	19.054	23.8089	28.6836	32.9149	44.1456	47.5305	43.0043	54.2559	12.3013	10.4858	11.9441	25.5687	26.2809	22.9102
evm.TU.LG12.1217	brown	474.127199032147	187.29063157185	286.836567460297	-99.5459	5.5816	7.7485	6.0163	5.1379	3.9285	4.5365	4.0481	1.5469	1.9727	12.7524	12.5489	11.1936	7.2701	6.1023	7.1132	6.0235	4.9449	6.435
evm.TU.LG12.1236	brown	252.39639934186	153.543923489558	98.8524758523023	54.6914476372554	11.1559	10.6143	9.3753	12.518	11.7891	13.1059	9.5872	10.1879	9.3694	25.6416	18.366	35.4751	7.8509	14.9617	10.2558	13.7321	16.1306	11.3243
evm.TU.LG12.1252	brown	77.4197882872446	54.5354571321586	22.884331155086	31.6511259770726	19.3723	16.566	20.5262	12.7049	13.4091	17.2151	17.6186	18.0337	21.1579	20.1915	23.0217	27.3365	11.8404	12.8857	12.4074	11.3532	12.2729	15.2083
evm.TU.LG12.1276	brown	299.035924150739	194.132305878603	104.903618272136	89.2286876064671	22.3232	33.7443	34.2224	21.2835	21.3938	32.517	15.7931	17.1897	25.0671	45.3627	56.6265	51.4844	29.0672	21.8595	25.9693	20.8637	20.626	20.1847
evm.TU.LG12.1300	brown	570.91675546404	289.02617912366	281.89057634038	7.1356027832793	11.3022	12.256	10.6451	7.2641	6.0797	9.0197	4.4499	5.706	5.0841	25.8248	20.275	31.4725	13.7623	12.4461	12.8721	9.4788	9.1317	10.231
evm.TU.LG12.1309	brown	266.970797829544	160.491439327864	106.47935850168	54.0120808261837	15.3133	10.8062	18.1988	11.5276	12.7987	16.4022	11.8327	10.1427	9.6208	19.3144	22.5659	21.2155	15.4264	12.3783	13.9012	12.4402	11.7114	12.4552
evm.TU.LG12.1316	brown	292.842355750917	112.076770268723	180.765585482193	-68.6888	1.5557	1.8711	2.6433	0.4225	0	0	0.5174	0.1029	0.2459	136.135	339.885	198.895	2.2194	3.1695	1.4726	19.9051	13.9058	24.817
evm.TU.LG12.135	brown	490.144239946975	246.903097156211	243.241142790764	3.66195436544751	11.2301	10.1437	16.8794	5.6331	7.1554	11.1412	6.5972	6.7303	6.923	37.6866	33.5827	64.6627	21.7112	17.4894	19.2487	11.8225	12.9262	11.8994
evm.TU.LG12.1367	brown	262.938213904812	186.156873541121	76.7813403636906	109.375533177431	30.8959	29.05	33.3344	21.389	21.1781	26.5187	27.6379	20.2345	14.7822	39.8211	34.3233	36.1115	24.3151	27.8494	26.797	21.3054	22.8617	22.2436
evm.TU.LG12.1378	brown	397.069133553483	191.081717356795	205.987416196688	-14.9057	0.1858	0.3634	0.5922	0.4956	0.1948	0.4182	1.6428	1.7126	1.5181	72.1455	40.0595	137.351	30.2143	31.3012	28.0322	3.9036	4.0643	2.8167
evm.TU.LG12.1380	brown	242.250123234233	144.20177350102	98.0483497332123	46.153423767808	1.6126	1.3953	2.8482	2.6249	3.224	4.1349	1.481	1.3292	2.1034	19.7343	7.2972	20.5992	0.778	9.044	1.6002	3.132	3.595	2.5185
evm.TU.LG12.1449	brown	132.71067452535	101.022760877448	31.6879136479023	69.3348472295453	11.0423	16.5039	9.548	11.121	12.5116	16.1367	8.6907	7.6377	10.4793	22.0401	14.5882	22.2103	9.3424	11.0854	10.943	9.2588	9.2299	9.1573
evm.TU.LG12.153	brown	124.039719847904	101.975007634151	22.0647122137529	79.9102954203977	54.6961	83.4035	50.9428	52.1824	58.1139	60.9854	60.5429	39.4888	42.3219	80.6884	83.2015	116.67	33.6331	50.1718	39.1078	38.9316	37.7088	23.9022
evm.TU.LG12.1549	brown	276.511743940321	156.128873846635	120.382870093686	35.7460037529489	23.1056	10.2985	15.3851	8.5177	7.761	8.7235	3.5068	4.9553	5.1892	15.835	15.5187	22.1809	3.2704	4.3936	3.2365	4.0818	3.8917	5.3216
evm.TU.LG12.1555	brown	346.061176384639	212.053245305576	134.007931079063	78.0453142265126	34.126	27.7954	42.5893	21.3055	19.635	31.2095	18.711	23.4076	21.3847	43.0271	43.202	56.5047	29.6425	31.9167	27.8098	30.0016	27.5436	32.0986
evm.TU.LG12.1564	brown	143.742875446797	94.0469174948278	49.6959579519692	44.3509595428587	177.609	230.872	176.184	150.652	147.038	197.477	65.2097	69.6324	67.1561	233.691	150.607	304.124	129.328	145.619	127.033	55.4912	50.1777	49.8078
evm.TU.LG12.1597	brown	201.922188076117	150.14882918392	51.7733588921969	98.3754702917234	9.4653	11.5949	10.8431	7.4717	8.0624	8.0472	6.7046	5.2196	6.6291	10.5941	9.7437	16.8577	8.4207	6.3179	8.1416	8.248	7.3385	6.6943
evm.TU.LG12.16	brown	396.803389372498	265.248541987123	131.554847385375	133.693694601748	12.7323	12.7897	12.8084	0.5225	0.267	1.042	0	0	0	18.2019	12.1252	13.6895	5.6856	3.7068	5.2502	0	0	0
evm.TU.LG12.1609	brown	406.910390995417	134.317054520294	272.593336475124	-138.276	105.905	90.0429	114.706	86.94	83.7066	111.242	64.8507	71.1652	65.1547	148.566	159.483	135.395	117.467	127.83	117.104	82.9489	83.3147	88.2537
evm.TU.LG12.1622	brown	272.46261238228	189.425251952903	83.0373604293767	106.387891523527	2.0734	3.2995	2.9576	1.103	1.3152	2.54	0.1579	0.3453	0.3577	4.8263	4.9015	11.9674	2.503	1.7218	3.3984	0.0254	0.1346	0.2772
evm.TU.LG12.1694	brown	470.571901033094	214.230983825164	256.340917207931	-42.1099	1.3311	1.5619	1.4849	0	0.2791	0.1089	0.1095	0.1197	0.5724	24.3795	15.9668	38.8973	10.7402	11.118	8.5145	0.9497	1.1198	1.0482
evm.TU.LG12.1742	brown	82.267053835779	58.2851689067704	23.9818849290086	34.3032839777617	29.3147	41.3804	38.8293	37.9295	39.2467	53.0476	59.0508	47.6237	64.5366	103.365	99.2337	104.338	34.1952	23.1207	59.0892	19.497	27.5549	19.9677
evm.TU.LG12.1767	brown	196.476720118771	130.969923421738	65.5067966970322	65.4631267247063	41.486	33.7455	44.1565	30.785	31.6542	32.1291	28.8512	26.21	19.8701	47.3774	39.5117	46.8973	26.0952	40.1507	32.1796	31.3475	28.8939	34.8754
evm.TU.LG12.22	brown	227.074512307335	138.245847290447	88.8286650168885	49.417182273558	756.429	1159.71	871.634	181.24	139.182	526.069	33.0547	101.297	165.244	1280.39	459.069	1042.22	344.728	327.523	336.3	53.0038	44.1811	39.944
evm.TU.LG12.230	brown	611.685665676589	180.301204398675	431.384461277914	-251.083	34.9603	39.8518	36.1534	31.8606	33.5875	34.6532	28.3587	26.4538	28.8384	63.7441	53.5491	80.1722	53.1646	43.0452	45.8514	44.4239	41.4399	39.0747
evm.TU.LG12.236	brown	38.1534166667967	14.5845174819232	23.5688991848735	-8.98438	58.6009	61.5307	66.581	48.9284	49.7703	49.2187	58.2753	60.2101	56.8897	71.9399	63.053	55.6013	42.9679	53.9407	47.0196	62.2844	58.6194	57.0759
evm.TU.LG12.237	brown	311.890380895303	260.214464279921	51.6759166153821	208.538547664539	6.1379	5.9164	6.7027	1.9725	0.9305	1.7399	0.9123	1.0805	0.795	12.0274	11.0132	24.2078	0	0	0	0.0733	0	0
evm.TU.LG12.240	brown	347.500772039179	198.728765566638	148.772006472541	49.9567590940968	0	0.0803	0	0.0927	0.0948	0	0	0	0	14.1383	6.2266	25.5961	3.4098	1.9055	1.8181	2.9556	1.4257	2.1352
evm.TU.LG12.241	brown	279.817426230688	163.62060239827	116.196823832418	47.4237785658527	33.7574	26.9708	37.6356	19.1832	19.7523	27.711	20.337	25.014	21.4754	37.5609	38.5066	36.114	28.108	31.602	30.9615	26.1555	24.0749	23.3558
evm.TU.LG12.287	brown	394.378679563534	264.634643491618	129.744036071917	134.890607419701	26.6438	15.6833	20.7998	8.2496	6.7957	11.7861	2.9612	7.0146	6.4511	29.9635	26.8715	33.9883	15.9857	16.627	17.0197	8.444	9.4656	9.6873
evm.TU.LG12.31	brown	245.665634829111	171.391118382491	74.2745164466199	97.1166019358706	44.8656	38.066	40.9447	30.61	29.4898	31.9911	29.2535	28.195	29.4617	41.6698	36.3295	55.0577	28.7146	30.1196	31.3975	33.5086	33.7581	31.0011
evm.TU.LG12.346	brown	331.514563894016	152.12218494984	179.392378944176	-27.2702	30.6714	25.8952	37.3038	13.7566	13.7371	21.1271	16.9542	15.5912	7.9532	54.7654	64.6453	46.7553	20.7663	12.2236	19.2217	35.739	31.9294	34.5907
evm.TU.LG12.369	brown	310.650193789344	139.427257187556	171.222936601788	-31.7957	8.6087	10.3344	6.0094	6.454	5.5164	8.0159	4.652	5.4582	6.6838	14.7871	12.486	25.9933	12.0945	6.7956	8.2512	11.4836	9.1688	10.1397
evm.TU.LG12.383	brown	451.782840381059	295.541134407244	156.241705973816	139.299428433428	2.9588	4.5185	3.5515	0	0	0.0776	0	0	0	3.5366	4.1505	4.8796	0	0	0	0	0	0
evm.TU.LG12.395	brown	10.4490673405227	2.65072563234039	7.79834170818232	-5.14762	11.1559	6.9729	6.2502	10.7297	13.5255	14.0866	6.8096	9.4042	6.3712	16.7934	8.1234	13.0522	8.9917	9.7995	6.6619	12.0912	11.9147	8.7506
evm.TU.LG12.407	brown	119.728446681125	64.2004477482383	55.5279989328867	8.67244881535153	13.7864	11.4947	12.614	10.9833	10.508	12.7412	7.9956	8.6776	8.3814	13.8878	12.0406	13.5633	12.7518	9.3732	11.3794	7.1228	8.2786	8.9284
evm.TU.LG12.420	brown	248.853093684893	119.118027784351	129.735065900542	-10.617	15.2965	20.9421	13.6061	17.6231	14.5813	18.6599	8.4935	6.3439	6.859	35.3361	23.0384	36.5146	24.7505	11.9893	14.5617	14.4284	15.7415	17.6335
evm.TU.LG12.470	brown	297.325832334121	141.033569575812	156.292262758309	-15.2587	71.8949	71.4188	68.0154	86.2108	82.9964	68.3351	53.9719	65.0665	91.8888	156.519	206.516	244.455	115.966	72.3033	76.2351	105.435	99.7038	78.4557
evm.TU.LG12.561	brown	396.164139076396	250.252567403962	145.911571672434	104.340995731528	20.4346	13.0161	24.3597	2.9713	2.5308	4.1149	3.1429	5.4255	7.9568	22.669	23.6367	25.1775	0	0.1615	0.1618	0.4783	0	0
evm.TU.LG12.598	brown	396.260102750719	162.596769730586	233.663333020133	-71.0666	10.0514	8.2151	9.8321	7.2953	7.5193	11.2336	8.0816	6.9472	7.8703	18.3076	20.4272	37.0415	17.4872	12.6811	14.8772	12.4579	10.1598	9.1852
evm.TU.LG12.611	brown	17.1501424339898	11.9541966799677	5.19594575402209	6.75825092594558	17.4288	26.0742	23.24	32.1268	20.9002	33.3868	19.3258	35.5693	55.9554	24.5628	11.8672	88.0551	26.8737	17.0227	14.9163	13.1521	12.1192	9.3916
evm.TU.LG12.619	brown	41.9005134376449	27.1860809661853	14.7144324714596	12.4716484947257	6.9724	9.4743	5.7045	5.8758	4.8044	5.5022	9.7792	7.6689	8.9411	11.3504	6.4079	19.2197	1.5721	2.9998	2.5045	8.6859	9.1128	7.5986
evm.TU.LG12.649	brown	58.1319883751673	21.2055212667018	36.9264671084655	-15.7209	92.3579	103.879	94.1776	88.2229	83.9113	87.6222	68.606	73.6786	90.4481	108.453	108.06	111.692	58.4902	75.0793	63.0398	99.3338	110.388	103.329
evm.TU.LG12.671	brown	115.754558373357	58.4278416172944	57.3267167560629	1.10112486123154	10.7084	11.5267	10.303	7.4734	7.4093	7.8989	13.8546	8.2697	10.6504	15.3192	13.5056	16.6436	9.7588	10.0189	11.063	12.1995	10.4947	10.9709
evm.TU.LG12.718	brown	478.737784586085	280.433305798875	198.30447878721	82.1288270116644	12.7987	11.6115	9.3903	0.7565	0.7732	0.4849	0.5415	0.2368	0.7361	12.2219	9.7649	12.0337	0.4461	0.3701	0.7416	0.9395	1.3293	1.4516
evm.TU.LG12.76	brown	382.530674691432	54.7667874805513	327.763887210881	-272.997	14.5078	17.0165	22.9461	3.7898	5.0708	7.7639	5.9383	6.2659	5.8486	26.7184	35.0438	17.6025	15.6686	23.1277	23.1702	15.8406	14.5498	20.8919
evm.TU.LG12.781	brown	124.553391629587	91.6319258361528	32.9214657934339	58.7104600427189	7.7693	7.4378	8.2592	2.9123	4.6216	6.19	4.3776	6.2975	4.0155	6.965	6.7359	14.4147	5.579	5.3997	6.0859	4.1455	6.2061	5.5151
evm.TU.LG12.821	brown	309.461001210174	256.336241599867	53.1247596103074	203.211481989559	4.8019	4.8364	4.6178	2.9849	3.1004	4.6701	1.9941	1.994	2.5429	10.4389	6.9258	9.946	2.1672	1.8285	2.2363	1.8049	2.0397	2.0024
evm.TU.LG12.839	brown	383.036350175625	182.60900000571	200.427350169915	-17.8184	178.041	252.016	287.25	76.9199	64.5791	160.913	42.2884	93.4295	66.1474	360.969	312.554	495.029	291.347	261.956	204.392	161.297	151.637	127.192
evm.TU.LG12.887	brown	344.787997297109	209.846357133742	134.941640163367	74.9047169703751	0	0	0.175	0.0601	0	0.1797	0.1204	0	0	63.7673	67.584	157.654	16.8646	17.3451	13.4893	0.058	0.2464	0
evm.TU.LG12.898	brown	156.059927469539	87.8565640569974	68.2033634125416	19.6532006444558	41.9694	55.3884	47.5452	40.0456	39.4274	37.8207	33.9137	30.3225	34.4866	47.351	45.0686	49.5153	35.8642	34.4854	37.8876	39.9961	35.4986	39.9706
evm.TU.LG12.918	brown	374.259411214223	174.338042215247	199.921368998977	-25.5833	232.29	559.024	344.695	227.781	200.381	1043.85	159.602	169.958	165.424	2262.34	1903.33	1822.31	555.439	724.453	539.505	390.263	401.412	371.5
evm.TU.LG12.944	brown	182.88781874756	134.652348773248	48.2354699743122	86.4168787989358	6.1631	6.0432	8.0732	6.4761	6.1883	7.2216	3.9936	3.7365	4.7383	15.9421	9.2334	10.6138	4.9176	6.3747	5.0715	4.6637	5.1456	3.64
evm.TU.LG12.945	brown	321.307509440795	185.633464850121	135.674044590674	49.9594202594469	1.9642	5.8731	11.916	0.3664	0.1404	0.7763	6.1496	3.0607	2.6394	39.9554	69.4216	55.3676	0.3781	7.3496	3.1428	0.3097	1.3614	0.5273
evm.TU.LG12.967	brown	106.784654512762	39.0674356018313	67.7172189109311	-28.6498	11.1023	5.7214	11.058	2.6412	4.2179	7.9006	4.4662	3.9787	2.7676	10.1677	10.2697	7.2598	6.9373	11.7917	10.5188	6.2183	5.7529	5.5434
evm.TU.LG13.1018	brown	434.093361743505	156.430118527444	277.663243216062	-121.233	2.4233	2.7003	3.2295	0.7003	0.7873	1.3267	1.193	2.0332	1.3576	16.5118	11.7912	20.216	2.654	3.0838	2.2656	6.9334	8.0038	9.7093
evm.TU.LG13.1049	brown	292.855211465734	186.210368429554	106.64484303618	79.5655253933734	7.3211	3.5996	6.8402	2.2267	2.6155	2.2202	1.8982	2.4031	2.786	6.5774	7.1873	7.8055	2.9929	3.4472	4.2029	4.5583	3.8153	4.209
evm.TU.LG13.1110	brown	48.0626859833768	18.2197623642561	29.8429236191207	-11.6232	9.5658	6.4173	9.6294	6.778	6.7137	8.011	5.7956	7.2252	7.459	7.3199	10.1306	9.4524	6.8935	6.7606	7.3375	7.7855	9.496	8.3614
evm.TU.LG13.1129	brown	346.140358951894	211.531310418383	134.60904853351	76.9222618848734	7.6732	7.4801	9.9317	0.0761	0	0	0.0381	0	0	191.389	163.7	134.121	0.3996	0.5582	0.261	0.5143	0.2339	0.2189
evm.TU.LG13.1227	brown	263.457371604298	145.518672756208	117.93869884809	27.5799739081177	2.6622	3.116	2.0329	0.8194	0.3257	0.5447	0.5018	0.7979	0.4293	22.7064	9.3949	11.2449	1.3664	3.6525	1.785	2.9019	2.9862	2.5768
evm.TU.LG13.1235	brown	455.921803054477	359.576809249284	96.3449938051928	263.231815444091	5.52	6.3625	5.1253	0	0.0491	0.0479	0.0481	0	0.0503	13.6175	12.8435	11.4515	0.2161	0	0	0.0464	0	0.0921
evm.TU.LG13.1249	brown	292.297325830906	230.732335336209	61.5649904946969	169.167344841512	8.1345	12.8492	12.7141	4.4294	4.5272	11.2016	4.4386	4.3605	5.785	26.8361	31.3163	31.5963	0.1927	0.5025	0.3147	5.6426	3.0268	6.7137
evm.TU.LG13.1252	brown	343.846	215.565946169104	128.279919921296	87.2860262478081	8.437	6.617	7.9151	5.3072	6.3848	6.8754	4.7347	5.017	4.0634	9.9028	9.0442	10.056	6.1381	6.6568	7.7848	5.9572	6.2539	6.6286
evm.TU.LG13.1283	brown	451.129516280744	256.711364405627	194.418151875117	62.2932125305094	14.7574	12.8111	10.335	0.828	1.2089	1.2973	2.3705	0.2592	1.4873	12.7796	10.8627	13.0601	2.0416	2.3148	1.7393	2.3992	2.0611	2.8372
evm.TU.LG13.1286	brown	432.008971543893	300.734814305822	131.274157238071	169.460657067751	7.1696	4.8474	10.7618	0.6216	0.4765	0.8264	0.2595	0.454	0.2171	12.0823	11.9696	8.0944	0.2721	0.8617	0.5586	0.5003	0.2655	0.3976
evm.TU.LG13.13	brown	6.6228128811474	3.0166621934394	3.60615	-0.589488	17.2546	25.7352	28.1994	20.9118	20.7364	31.8208	26.9201	28.7834	17.896	15.5144	29.0218	42.7809	29.399	22.1099	22.7616	23.5101	27.9837	23.9216
evm.TU.LG13.1313	brown	71.3080388489745	19.4944565549403	51.8135822940342	-32.3191	4.6317	2.7892	3.8692	0	0	0	1.9968	0.5038	1.1243	5.572	2.7246	3.012	0	0	0	4.7378	4.2421	3.0885
evm.TU.LG13.1338	brown	288.047623224469	81.7789321640081	206.268691060461	-124.49	8.3006	9.6246	10.3216	4.5488	5.352	3.2171	13.0387	10.8364	9.0897	27.4524	22.3033	35.4869	8.8518	8.0742	8.5558	20.0782	20.3853	18.5235
evm.TU.LG13.1358	brown	97.7521083550938	45.1437009687269	52.6084073863669	-7.46471	12.4574	11.074	12.7782	8.2976	8.9682	9.9379	7.0724	11.3896	7.7954	16.661	13.1858	10.174	3.2567	8.9129	5.4698	4.6522	3.4705	2.8368
evm.TU.LG13.1422	brown	477.340826050637	296.578720680269	180.762105370368	115.816615309901	11.171	9.6697	8.9597	1.605	1.2303	1.0002	1.3821	1.676	1.892	10.3823	11.8623	11.0525	0.7716	0.3681	0.295	0.6056	0.9768	0.4572
evm.TU.LG13.144	brown	410.758546990857	184.946653636938	225.811893353919	-40.8652	25.0836	23.525	26.7768	16.0682	17.3038	20.687	15.608	18.346	16.1922	29.5905	36.9028	37.9632	24.6715	23.2537	20.2185	25.451	26.5037	22.5052
evm.TU.LG13.1455	brown	352.387237920071	192.538853195773	159.848384724297	32.6904684714757	65.076	92.559	60.7658	0.1669	0.1706	0	0	0.3657	0	89.1556	35.6017	73.0921	0	0	0.1636	0.1612	0	0.1601
evm.TU.LG13.1457	brown	228.738510070887	130.966479852887	97.7720302179997	33.1944496348874	9.1927	7.3825	9.1561	9.3773	9.9677	14.426	10.5244	11.3891	11.3984	20.5069	17.0389	27.026	10.6967	12.3222	13.1854	10.8691	10.1612	8.6374
evm.TU.LG13.1480	brown	281.650089531438	200.510019743619	81.140069787819	119.37	22.3151	29.6617	25.8021	11.8439	11.2935	12.0977	3.1842	2.7693	3.9352	43.9734	21.6092	62.3067	18.915	22.8969	18.0538	4.0459	3.4052	3.6725
evm.TU.LG13.1481	brown	281.770175045098	181.977292015916	99.7928830291817	82.1844089867342	28.8456	25.3424	42.8441	16.3022	15.9192	22.9849	12.9371	8.6458	7.5439	43.0583	41.0158	29.8613	19.5851	26.5874	22.4287	13.2724	13.8719	16.4053
evm.TU.LG13.1490	brown	34.1365277050151	19.1962289122883	14.9402987927268	4.25593011956156	12.5623	7.9132	8.5348	7.5108	8.4617	6.1274	7.954	5.6105	8.1386	8.6183	10.1984	15.0944	4.5477	5.0111	2.7612	8.8211	11.6355	6.4694
evm.TU.LG13.15	brown	406.319113025248	187.974002967502	218.345110057746	-30.3711	1.4988	1.2299	1.4163	1.5771	2.0149	3.9706	0.6716	2.4621	2.1483	67.2818	26.748	67.6983	9.2315	18.9817	13.2189	11.3486	9.8204	9.4194
evm.TU.LG13.1534	brown	429.63319890673	309.384113553238	120.249085353492	189.135028199745	4.6583	5.0009	4.2854	0.7072	0.7228	1.1487	0.6629	0.6123	0.5617	16.6655	17.1656	14.8993	1.0015	0.7924	0.9952	1.322	1.0522	1.2038
evm.TU.LG13.1560	brown	498.789741824073	326.605170672097	172.184571151976	154.42059952012	3.287	3.4533	4.4644	0	0	0	0	0	0	3.7147	5.0456	4.6854	0	0	0	0	0	0
evm.TU.LG13.1612	brown	61.305724431943	26.3283701016648	34.9773543302783	-8.64898	11.0695	24.5405	11.5916	13.189	13.764	30.2885	7.3177	6.5404	6.6047	22.0374	38.6892	17.148	14.1279	9.4553	10.5343	6.7854	7.4568	6.4471
evm.TU.LG13.1617	brown	91.4345948595365	45.9069823609987	45.5276124985379	0.379369862460834	33.1487	28.2461	41.4847	26.0785	26.2491	29.7367	29.7524	23.552	21.0952	33.7171	37.3679	33.5122	23.6041	24.1395	24.1839	25.0192	30.0724	35.0387
evm.TU.LG13.1634	brown	465.354822850444	356.201920581921	109.152902268523	247.049018313398	12.4571	14.0251	11.4466	0.0582	0.0595	0	0.0292	0	0.0915	24.0164	18.3701	18.1695	0.0218	0.0285	0	0	0	0.0279
evm.TU.LG13.1664	brown	414.353462728683	235.609703005846	178.743759722837	56.8659432830088	8.7466	8.8922	7.8454	0.5949	0.4054	0.5932	0.4968	0.869	0.8831	22.9276	22.7162	14.4737	3.9065	3.1048	3.8395	7.1829	6.1996	5.9459
evm.TU.LG13.1665	brown	465.429229082244	267.354868270248	198.074360811995	69.280507458253	14.0564	13.8838	18.2783	0	0	0	0	0	0.2099	16.7862	18.1964	11.6198	0	0	0	0	0	0
evm.TU.LG13.167	brown	211.185328442506	145.598650054265	65.5866783882414	80.0119716660232	15.4419	15.3131	12.5923	0.5365	0.258	0.944	0	0.3112	0.7275	8.6038	9.8167	31.5378	3.9788	0.8338	4.0219	3.1396	2.6201	1.4231
evm.TU.LG13.188	brown	342.864274618702	192.126332465188	150.737942153514	41.3883903116741	536.421	377.341	566.463	2.1806	1.2382	1.063	0.6798	1.9643	0.7616	2283.41	826.784	1829.16	527.51	725.385	654.322	63.0926	25.9769	20.0384
evm.TU.LG13.206	brown	408.110130805147	95.1616737292205	312.948457075927	-217.787	10.872	13.6786	9.3878	13.9872	15.1234	17.8931	17.2611	15.7676	13.6199	38.6927	33.0435	41.1164	15.8296	19.6724	16.3576	21.8945	24.4791	27.9625
evm.TU.LG13.21	brown	502.252227335971	215.533421903959	286.718805432012	-71.1854	16.6852	15.4882	21.0278	8.7917	7.9742	12.0174	4.2591	5.1669	5.3689	88.1287	76.4127	133.207	29.3626	64.2095	38.7564	14.7906	14.1441	14.8597
evm.TU.LG13.261	brown	330.666421024202	161.39175809595	169.274662928252	-7.8829	10.0794	7.7023	11.9552	7.0623	6.5014	9.774	4.3965	3.6989	3.5549	12.8625	16.5575	11.7669	8.9108	8.1397	9.9454	7.1366	7.3393	8.1688
evm.TU.LG13.314	brown	274.914185599636	167.674746512421	107.239439087216	60.4353074252055	4.6589	2.9829	4.0326	1.4225	0.9596	1.2198	1.9101	1.7455	1.908	4.855	3.9614	4.2594	0.8113	0.7517	0.7809	2.116	2.6537	1.9381
evm.TU.LG13.318	brown	480.361095908642	198.105410276609	282.255685632033	-84.1503	19.6513	15.4138	21.6198	12.9572	11.3578	12.2628	11.3116	8.2768	7.318	37.5658	52.5698	42.2918	27.0291	18.6534	17.5251	14.467	18.5489	16.8571
evm.TU.LG13.344	brown	243.790401538241	139.485680306946	104.304721231294	35.1809590756519	0.3115	0.1385	1.5515	9.2686	4.2466	13.3847	11.6899	11.2051	9.3774	67.9344	26.3541	104.076	5.1569	13.9174	20.8361	9.2613	15.0698	22.2325
evm.TU.LG13.415	brown	96.7932701140182	33.8158963341813	62.9773737798369	-29.1615	15.5884	10.0024	14.0141	10.5941	10.5226	11.6698	8.7452	10.1924	9.2342	11.8179	14.4969	14.0462	13.2908	11.797	13.7327	12.3145	12.2917	12.345
evm.TU.LG13.451	brown	139.335149257451	66.9565241327798	72.3786251246711	-5.4221	9.2506	9.7873	7.9137	5.8805	12.4373	9.1146	4.2008	4.0825	4.7588	10.8177	12.6492	21.6291	10.1808	6.8369	7.4202	9.6167	9.9069	10.3348
evm.TU.LG13.493	brown	108.598841455149	58.1617376010969	50.4371038540516	7.72463374704529	16.0879	15.4498	15.9625	12.9703	14.9339	15.6075	9.0443	7.4335	10.152	17.1121	16.7974	15.5031	14.873	12.2597	14.2313	12.4062	10.8364	13.7769
evm.TU.LG13.497	brown	330.479181942239	209.96292632442	120.516255617819	89.4466707066005	69.5142	55.4775	63.7031	42.7161	47.9351	42.0559	39.0539	38.222	34.0962	68.2571	60.9791	72.8448	29.67	45.1751	39.9816	45.1588	44.487	36.8066
evm.TU.LG13.511	brown	63.9502966298715	28.0802799064776	35.8700167233939	-7.78974	11.3749	10.542	8.7985	6.2073	6.5981	7.551	7.4642	8.1607	9.3663	12.285	9.3173	12.6622	9.2235	9.3541	8.0325	7.7943	10.5619	11.6732
evm.TU.LG13.522	brown	17.8936719899451	7.46002888951246	10.4336431004326	-2.97361	6.8189	5.6387	6.0546	13.3676	11.9445	13.5452	7.1188	9.2982	9.916	14.21	9.1307	15.68	7.3662	9.7376	11.2175	7.6476	8.6159	7.7787
evm.TU.LG13.526	brown	393.700374101099	218.353051367781	175.347322733319	43.005728634462	3.3591	4.8236	5.3188	1.1487	0.9934	2.5551	1.6824	1.5489	1.3889	50.0552	24.7816	81.6911	20.2916	12.0188	15.1594	2.7312	1.5397	0.8478
evm.TU.LG13.560	brown	422.408864424584	291.247422574564	131.16144185002	160.085980724544	27.0274	27.8917	43.9158	11.5768	10.0431	8.5026	10.6954	9.7755	6.3318	43.8511	49.577	47.5056	12.7141	20.4463	14.2834	19.5277	20.4334	19.4518
evm.TU.LG13.562	brown	396.730882620711	273.474741402092	123.256141218619	150.218600183473	16.5577	15.8346	16.2066	10.3683	10.6434	8.649	8.0583	7.1027	6.4383	19.1143	17.8455	21.4542	5.5772	6.0344	6.3334	6.6983	7.062	5.2666
evm.TU.LG13.575	brown	462.561681499058	314.227420312591	148.334261186467	165.893159126124	5.4617	3.5123	3.3566	0	0.2437	0	0	0	0.4997	5.0561	5.5333	5.2432	0	0	0	0	0	0
evm.TU.LG13.576	brown	412.891620269559	219.23592762819	193.655692641369	25.5802349868208	10.846	10.5093	6.3737	0	0	0.2219	0	0	0.1166	9.438	6.7028	8.9543	0	0.2178	0.1091	0	0	0.1068
evm.TU.LG13.654	brown	423.796192250811	253.329549280091	170.46664297072	82.8629063093718	19.0133	22.6627	19.577	14.7393	15.225	13.8212	12.9473	8.5551	8.3139	30.9382	32.9818	37.0332	15.5564	15.804	15.6486	16.8721	20.3477	20.2501
evm.TU.LG13.671	brown	470.797513611733	321.393953816112	149.403559795621	171.99039402049	4.5479	3.2212	5.6715	0	0.0388	0.0378	0	0	0	5.4008	7.7916	5.3243	0.0569	0.0742	0.0372	0.1099	0	0.0364
evm.TU.LG13.683	brown	262.74706972544	144.376200369727	118.370869355713	26.0053310140134	3.7356	3.1725	3.1227	0.4106	0.4896	0.7506	0.48	0.2249	0.7888	3.9044	4.5279	3.458	1.6178	1.2389	0.9393	2.1814	2.7007	2.7906
evm.TU.LG13.705	brown	512.914415950661	370.310289913775	142.604126036886	227.706163876888	2.5698	1.9126	2.6787	0.1839	0.0627	0.1223	0.1229	0	0.1285	3.3432	2.9668	3.7866	0.092	0	0.0601	0	0	0.0588
evm.TU.LG13.706	brown	91.6529619654846	39.373576904955	52.2793850605296	-12.9058	6.7053	2.7979	4.7704	2.527	1.2914	2.6597	1.8288	1.2305	1.324	4.5363	4.575	4.4664	3.6875	3.5718	5.2299	2.9832	3.7414	2.8287
evm.TU.LG13.752	brown	498.248	360.983633073685	137.264091947815	223.719541125869	22.4512	22.2275	17.8745	0	0	0	0	0	0	26.6806	30.8853	30.2027	0	0	0	0.1488	1.0265	0.2217
evm.TU.LG13.757	brown	283.764434714092	141.142477643707	142.621957070385	-1.47948	21.9632	19.681	17.3951	15.2026	15.1682	15.7902	17.4104	13.5823	14.982	33.5346	27.166	27.0962	14.2612	22.5802	16.057	19.0545	18.9221	21.8797
evm.TU.LG13.759	brown	16.2572160847063	12.1404299817877	4.11678610291858	8.02364387886911	14.0404	14.6208	17.5805	21.6064	13.881	19.4921	12.3722	18.261	18.5438	27.8431	14.6309	26.7645	6.7948	21.3441	11.4986	13.7144	13.9209	13.623
evm.TU.LG13.823	brown	482.170123965095	373.449504259831	108.720619705265	264.728884554566	12.3607	8.9902	10.6156	0.0349	0	0	0.035	0	0	19.0838	13.4196	20.6266	0.6292	0.6837	0.6507	0.5399	0.0358	0.2681
evm.TU.LG13.83	brown	411.098982518607	154.214055279703	256.884927238904	-102.671	65.3127	66.7371	68.8237	41.9087	41.159	45.3581	58.0825	52.8965	43.247	132.929	93.3197	129.146	52.9495	89.71	62.5346	75.1852	78.6356	78.0329
evm.TU.LG13.843	brown	321.597739664382	184.889539838388	136.708199825994	48.1813400123935	6.8487	7.7327	7.8407	3.5535	3.5907	5.8383	4.006	3.7162	3.7659	9.4598	10.9262	7.4059	4.7274	5.5715	5.938	6.0066	5.1739	6.0828
evm.TU.LG13.854	brown	110.571045779592	73.0034741837664	37.5675715958259	35.4359025879405	12.4182	14.7084	15.8065	13.1234	13.9354	18.618	8.7427	7.8188	9.1039	20.1813	13.7886	24.4232	11.5745	14.7528	14.9231	7.7748	6.7539	7.2852
evm.TU.LG13.876	brown	382.352234038683	183.690151806109	198.662082232574	-14.9719	25.164	33.8419	25.6064	19.2835	18.6381	19.2974	15.963	11.4054	14.6058	46.4219	55.852	46.32	17.2767	25.7408	18.6989	27.2642	31.6184	28.3898
evm.TU.LG13.918	brown	115.206570397505	68.6912682506865	46.5153021468183	22.1759661038683	25.0707	22.8016	22.5577	25.126	25.2942	30.6028	23.8245	20.187	18.4584	32.519	30.1484	34.8876	23.7222	27.9709	24.0494	19.1545	20.8253	19.7528
evm.TU.LG13.923	brown	52.5289409903538	35.8180808637056	16.7108601266482	19.1072207370574	45.9352	42.7672	47.6913	36.8847	36.5915	33.4943	46.8403	51.444	57.7973	73.4813	63.8893	56.8211	18.6397	32.2885	26.8489	36.489	34.214	28.6625
evm.TU.LG13.926	brown	315.215667514738	177.196564558094	138.019102956643	39.1774616014514	100.868	69.1967	109.067	38.0033	39.236	64.5213	48.3748	57.2494	39.0152	107.863	118.165	107.403	59.8343	86.0597	82.442	71.555	63.9585	69.6002
evm.TU.LG13.940	brown	100.048189968501	57.1485804738304	42.8996094946709	14.2489709791595	29.2005	30.9783	30.876	26.0946	24.4336	36.4611	22.2781	25.2974	26.5792	31.2466	40.2215	32.1284	24.6076	23.8548	24.5718	22.386	20.8085	21.4545
evm.TU.LG13.976	brown	278.819918506133	111.001297850839	167.818620655294	-56.8173	77.7158	58.5169	85.0098	31.7122	35.693	38.7896	28.6903	29.3983	35.3828	70.5259	105.613	83.1356	73.8053	74.2501	66.9605	52.5812	56.194	49.1513
evm.TU.LG13.987	brown	577.94857028487	268.275265418817	309.673304866053	-41.398	9.3865	8.8958	8.1708	5.6306	5.4092	8.0942	4.8448	5.4495	5.5249	24.6107	17.9188	29.1177	12.4527	11.8373	10.7863	9.3783	8.9937	8.8386
evm.TU.LG14.101	brown	180.153458938493	48.7403167831896	131.413142155303	-82.6728	8.5889	5.5991	7.224	5.7345	5.5466	5.4948	4.0085	3.9535	4.5434	8.2479	9.8341	7.1459	6.1089	9.3342	8.556	5.4039	5.878	5.4752
evm.TU.LG14.1024	brown	507.548851994548	162.745950485669	344.80290150888	-182.057	2.8348	2.887	2.1108	1.7224	1.9624	3.6038	1.0752	0.7115	1.8344	11.6613	7.9468	11.4933	2.6276	4.1722	3.211	6.1092	5.3544	5.0391
evm.TU.LG14.1025	brown	29.4463679893552	13.4692984510295	15.9770695383257	-2.50777	2.2312	1.8594	2.2223	5.3649	5.4102	8.0597	2.2221	1.8808	2.7733	7.7286	6.64	5.9571	0.8052	0.28	0.6311	3.3164	3.0062	1.8531
evm.TU.LG14.1027	brown	52.4154794738127	18.2264505703722	34.1890289034405	-15.9626	0.2362	0.2449	0.4704	0.2423	0.0413	0	0.0809	0	0	51.5802	1.8343	3.9675	3.0304	10.9849	7.9174	1.7162	0.3311	0.2325
evm.TU.LG14.1179	brown	276.461674451713	85.9044899563427	190.557184495371	-104.653	0	0.0707	0.0793	0.2449	0.1669	0	0.409	0.4472	0.1711	5.3584	15.8821	10.0838	0	0.9586	0.08	1.5771	2.7615	2.8199
evm.TU.LG14.1224	brown	275.975254129521	197.941621750303	78.0336323792172	119.907989371086	18.3026	15.1957	15.2373	2.976	2.5347	2.7201	4.8638	4.1532	3.2669	24.7915	11.2305	29.6705	5.4505	7.5923	10.489	10.3688	7.844	7.1724
evm.TU.LG14.1229	brown	53.0212242528135	26.2722759571135	26.7489	-0.476672	14.6421	7.5259	9.1926	1.0679	2.474	1.7747	0.8561	0.858	0.2984	15.6715	5.6946	8.9267	1.9768	16.0229	3.1407	3.5758	6.2027	2.5274
evm.TU.LG14.1261	brown	13.1203026949149	5.07566235418948	8.04464034072545	-2.96898	11.5	15.7534	11.0787	15.2795	13.4423	19.7994	13.5023	11.8663	17.6998	14.6475	12.6694	21.6574	16.1598	11.4818	12.6406	9.7145	12.6219	11.6292
evm.TU.LG14.1289	brown	49.0336253057144	25.3526271008824	23.6809982048321	1.6716288960503	11.5181	18.8842	12.1757	15.0216	14.4417	22.8424	4.3008	5.8929	10.6446	19.3191	17.655	20.4584	10.9489	9.2314	11.3794	12.1405	12.6264	11.0837
evm.TU.LG14.1304	brown	54.3489600698047	27.983608123332	26.3653519464727	1.61825617685923	76.2324	110.859	79.6213	82.7146	81.6988	85.5985	79.9399	61.4878	50.303	110.115	80.3564	111.851	90.8326	88.5083	93.0262	44.0222	48.4199	47.5315
evm.TU.LG14.1317	brown	301.998301830276	203.881244867652	98.1170569626235	105.764187905029	42.4428	42.546	54.7374	26.6021	25.6338	26.3272	30.1056	27.8399	22.7442	48.378	45.3517	60.8069	34.763	32.2477	25.2358	31.7034	34.3898	35.2383
evm.TU.LG14.1323	brown	36.4675313906579	14.5377465207424	21.9297848699154	-7.39204	29.8265	27.1169	47.5323	28.0264	26.3706	19.4161	35.4716	33.2196	24.7769	38.4122	58.9929	41.8431	11.1166	32.4609	15.2035	44.9389	40.9172	25.3558
evm.TU.LG14.1384	brown	157.267072061516	113.064173757384	44.202898304132	68.8612754532521	0.0657	1.5176	0.7848	0	0.1377	0.6045	0.3375	0.0738	0.2823	43.5322	14.1689	231.958	5.3585	7.053	3.2358	1.5616	0.9667	0.5817
evm.TU.LG14.1449	brown	447.81870672108	297.40896983625	150.40973688483	146.99923295142	4.0618	3.0284	3.2626	0.0336	0.0687	0.0335	0.5051	0	0.1409	7.7708	6.7367	13.3644	2.0428	2.8938	2.372	2.1099	1.2745	1.5799
evm.TU.LG14.1487	brown	375.181533865623	211.887769634063	163.293764231561	48.5940054025018	28.1212	29.2664	23.2271	13.8896	14.5715	10.5549	5.1198	4.0892	8.3993	27.4326	25.4989	26.8813	8.7476	7.5143	7.4381	9.8404	8.6865	8.4833
evm.TU.LG14.1542	brown	632.965	167.73880120947	465.22661445323	-297.488	69.5052	68.9588	81.074	47.7625	41.4224	51.4759	49.8892	48.6334	40.6044	139.61	122.971	137.693	64.6019	98.335	73.4511	87.5895	85.9741	93.1831
evm.TU.LG14.1566	brown	323.045101097694	202.270979039704	120.774122057991	81.4968569817129	4.8274	4.5886	5.2571	1.253	1.1282	1.532	2.1675	1.5689	1.1254	6.3414	6.3048	3.699	0.7165	0.8466	0.6873	1.9019	2.3241	2.0467
evm.TU.LG14.1576	brown	48.3001812436686	20.1626517979069	28.1375294457617	-7.97488	6.6778	5.7728	5.6138	7.2908	7.5803	8.3351	3.527	3.0298	3.3589	7.362	5.8964	8.6454	4.6225	4.3052	5.7303	4.9174	3.4789	4.945
evm.TU.LG14.1579	brown	226.285904646681	160.293643970693	65.9922606759886	94.3013832947039	36.9256	30.3031	54.1879	24.3162	23.9414	24.1055	21.215	21.3432	11.953	54.2739	49.1842	61.4518	20.5735	48.0941	25.725	15.2349	16.5522	15.4487
evm.TU.LG14.1580	brown	81.5066224803263	46.2241769011408	35.2824455791855	10.9417313219553	2.6281	2.0025	3.2408	4.622	3.8055	7.6811	1.6725	2.8132	4.8433	4.4079	23.7091	21.0242	0	0.1256	0.1259	0.7441	5.1325	1.2319
evm.TU.LG14.1612	brown	186.316252172131	113.389496836655	72.9267553354761	40.462741501179	12.637	8.9952	14.5373	8.2762	8.6545	11.0667	7.3346	10.0631	7.7701	14.4437	14.1254	14.0562	11.7399	12.5927	10.1302	7.9016	8.14	10.144
evm.TU.LG14.1654	brown	543.364321454925	213.571541623573	329.792779831352	-116.221	8.2362	8.6528	9.1977	4.4382	4.2745	6.8083	2.5658	2.7117	3.0408	17.7538	15.2555	15.1743	7.4941	9.6881	6.8611	8.8211	8.836	9.0899
evm.TU.LG14.1662	brown	114.522728389389	71.2958185821053	43.2269098072834	28.0689087748218	21.7396	19.1764	20.5398	20.6977	17.1698	18.0081	14.7081	16.5202	17.2426	23.6787	19.9297	22.9083	18.1145	18.9632	18.2673	18.9952	19.2761	19.9139
evm.TU.LG14.1734	brown	40.973101500771	21.8797809962913	19.0933205044797	2.78646049181156	21.2915	29.7042	25.6889	20.0518	23.0651	25.5934	29.2424	27.4039	25.9215	31.5889	40.6576	30.5303	22.2101	15.0027	21.245	21.631	24.4734	26.8752
evm.TU.LG14.1742	brown	84.5417764505822	47.139857980579	37.4019184700032	9.73793951057581	76.0174	111.023	84.2747	79.0563	79.861	126.87	35.8768	42.6722	64.7979	126.682	148.956	86.4204	37.0498	37.9973	33.7598	28.1873	32.3772	28.3129
evm.TU.LG14.1756	brown	133.569207198464	60.6575087228526	72.9116984756115	-12.2542	9.9395	8.7407	10.5032	8.26	6.9855	11.516	1.758	1.7619	2.0298	11.9575	14.1122	10.3626	9.2708	11.1586	11.5732	2.2594	1.7982	2.1041
evm.TU.LG14.1824	brown	117.702399767756	80.160409070195	37.5419906975607	42.6184183726343	299.983	322.453	295.986	152.214	138.292	112.299	97.9172	111.23	70.5227	218.52	116.919	643.433	130.696	178.636	126.515	84.2333	76.7216	54.1367
evm.TU.LG14.1879	brown	260.832195972977	141.192526869386	119.639669103591	21.5528577657952	389.274	188.886	413.872	140.769	155.991	149.781	67.0319	93.4731	51.5875	321.14	367.896	267.507	190.146	167.434	216.292	166.518	130.096	169.913
evm.TU.LG14.2	brown	132.041304240178	85.7080955481045	46.3332086920735	39.374886856031	18.014	17.5449	18.3803	14.2132	15.1419	15.3531	15.26	10.1752	8.353	20.256	16.4122	20.0727	13.8692	16.3182	15.0765	12.4574	14.5302	14.7194
evm.TU.LG14.256	brown	95.7280740589601	64.4150811746188	31.3129928843414	33.1020882902774	14.0505	17.0261	14.5101	3.414	4.0322	12.6331	10.1872	8.8937	9.6988	13.9425	11.9871	29.0352	2.7329	3.118	2.6775	8.647	11.0426	9.4629
evm.TU.LG14.258	brown	40.4170254160361	23.5825752228911	16.8344501931451	6.74813	3.0964	2.9858	3.084	3.9842	5.3379	5.0464	3.6148	2.0056	2.7081	4.6212	0.6912	11.4364	0.2828	1.2645	0.7917	0	0	0
evm.TU.LG14.267	brown	99.6647765952446	57.6539574265171	42.0108191687275	15.6431382577896	20.9811	40.7944	30.5015	9.1595	4.3064	46.1217	1.7439	1.8063	2.0156	105.253	75.0748	10.5421	5.6366	17.2985	10.5059	3.8043	1.8777	5.0093
evm.TU.LG14.306	brown	485.695054399524	317.786731186872	167.908323212652	149.87840797422	27.0106	23.7685	20.4717	0	0	0.093	0	0	0	32.5976	24.232	26.017	0.14	0	0	0	0.0956	0.0895
evm.TU.LG14.375	brown	354.68664255837	226.065437456179	128.621205102191	97.4442323539878	19.875	10.3324	21.9509	5.7299	4.8012	7.7722	5.328	6.6169	4.6519	20.3286	29.5152	18.2585	6.8569	8.9913	5.8703	8.1771	8.5188	10.5991
evm.TU.LG14.391	brown	464.133805760828	341.014418205166	123.119387555662	217.895030649504	4.0897	4.3985	3.7214	0.5698	0.7941	0.9813	1.2457	0.6242	1.0856	5.492	5.1152	5.6225	0.7386	1.3179	0.6094	1.601	1.699	1.5407
evm.TU.LG14.392	brown	471.168417992042	321.62999959914	149.538418392903	172.091581206237	8.4474	9.7621	9.6758	0.1444	0	0	0.1447	0.633	0.1514	12.1054	13.693	9.4609	0	0.424	0	0	0	0.4158
evm.TU.LG14.407	brown	101.555001723066	51.6772098378478	49.8777918852177	1.79941795263011	13.6291	10.9696	15.9596	9.1641	11.7805	17.0506	6.343	5.6928	6.9298	10.8754	19.0324	15.0286	11.9821	10.2617	12.8739	9.4904	8.9092	10.3337
evm.TU.LG14.427	brown	453.626414031851	263.725934013591	189.900480018261	73.8254539953297	28.5963	20.9437	26.1334	7.1327	9.1707	9.9017	5.3291	7.0137	8.3193	21.7344	24.5409	32.0509	6.7525	7.6456	8.5491	7.6199	6.407	5.9005
evm.TU.LG14.464	brown	386.090892642937	125.521456047676	260.56943659526	-135.048	9.4499	9.1851	10.7051	13.6366	12.7944	12.9067	13.1312	10.0379	8.2052	24.6888	28.8265	30.5547	13.112	19.4948	12.1675	13.0173	14.633	16.1505
evm.TU.LG14.530	brown	269.846645543452	164.93962083131	104.907024712142	60.0325961191675	110.139	122.265	119.834	71.6287	71.2344	60.7386	79.6912	67.3424	54.5135	133.67	95.876	125.73	62.1265	91.8703	68.5421	70.6268	84.0064	73.5476
evm.TU.LG14.570	brown	26.883019871551	16.2855070093496	10.5975128622014	5.68799414714816	10.0369	9.6571	7.1743	7.8136	7.6147	9.4821	6.7373	5.5079	5.3315	6.789	4.6656	17.4002	4.0911	5.2751	3.8003	7.2547	6.7053	8.8918
evm.TU.LG14.615	brown	391.645695829644	151.712369164118	239.933326665526	-88.221	8.8372	10.2691	12.7428	9.8662	11.7799	13.2942	8.6398	5.356	4.5949	19.8653	25.689	26.3103	10.2726	12.7857	11.1246	11.4473	12.8767	15.2656
evm.TU.LG14.624	brown	149.861431815088	92.6042591733277	57.2571726417598	35.3470865315679	44.2527	53.5153	50.9039	44.3472	42.3436	50.9925	28.8592	32.8624	36.8952	51.6397	52.4389	63.6109	50.0829	42.2721	45.6327	34.2404	32.8053	33.7828
evm.TU.LG14.63	brown	54.6459393115328	20.4383801517138	34.207559159819	-13.7692	53.7214	61.9387	50.8589	53.1108	50.648	66.6614	54.9167	51.2639	57.4262	73.7142	72.5675	61.6533	50.2237	44.7398	53.4885	58.2045	58.9703	62.8199
evm.TU.LG14.637	brown	64.1758743730885	32.1182365265835	32.057637846505	0.0605986800784706	15.8674	19.9871	17.2077	21.2439	18.4367	19.6157	28.405	23.8943	21.5363	29.0672	21.7235	50.2846	15.2824	19.312	20.6414	28.5939	25.963	26.0516
evm.TU.LG14.642	brown	360.422244157114	283.862255172253	76.5599889848606	207.302266187393	4.4788	6.8909	6.1767	0	0	0.1762	0	0	0	14.9898	8.7259	8.5991	0	0	0	0	0	0
evm.TU.LG14.705	brown	101.779271215711	51.0699879443079	50.7092832714029	0.360704672904987	32.036	24.3712	31.5023	25.1638	26.2893	25.508	22.9459	25.5453	26.9526	33.5391	45.8789	34.9937	16.9489	28.1707	19.8173	25.6187	25.9005	34.1426
evm.TU.LG14.719	brown	29.3977027072497	12.5697865028146	16.8279162044351	-4.25813	173.022	350.862	348.374	168.267	166.225	201.014	214.288	199.71	94.5556	325.902	308.692	187.921	250.475	306.596	273.691	90.7045	90.3723	90.6122
evm.TU.LG14.760	brown	39.0187750275493	14.6674129708401	24.3513620567093	-9.68395	85.1011	64.9932	93.669	54.0374	50.9026	78.2081	44.5522	67.597	61.6948	69.2242	113.396	44.8099	38.5102	89.774	60.8818	48.7867	54.3559	47.0108
evm.TU.LG14.773	brown	293.190892150167	168.926230408119	124.264661742049	44.6615686660701	34.5217	31.3156	34.4976	20.6985	23.1612	24.0163	22.8718	23.4704	18.9965	30.8319	41.48	30.3858	22.1255	21.4431	26.1317	19.1127	20.8811	22.3701
evm.TU.LG14.841	brown	192.168802682158	107.087733363228	85.0810693189298	22.0066640442984	15.4111	11.592	13.2116	8.842	8.063	11.2418	7.7734	9.219	9.1964	13.2764	16.3921	12.8259	6.981	5.5002	6.6703	9.874	9.2654	9.7767
evm.TU.LG14.843	brown	231.299577306117	171.051616953881	60.2479603522358	110.803656601645	13.5988	15.5106	13.903	14.2096	16.6735	13.9109	12.3529	10.8773	10.5582	30.3738	17.9321	30.0464	14.5138	12.2072	13.279	10.9801	12.0304	11.1194
evm.TU.LG14.915	brown	51.2054291520493	19.893782913019	31.3116462390303	-11.4179	20.499	14.9209	31.3018	15.388	12.0579	21.0425	9.6925	11.9617	10.7497	15.9082	21.2019	22.3527	18.8619	19.2166	17.8152	22.2242	17.2751	17.9984
evm.TU.LG14.918	brown	19.780872025175	9.13038202101033	10.6504900041646	-1.52011	29.0131	22.9228	25.8727	22.3098	23.2857	27.5154	20.1819	28.4348	24.8935	24.4097	30.6571	27.6698	20.5213	22.4572	23.6984	25.5527	24.1511	22.927
evm.TU.LG14.934	brown	48.2778359147455	23.0098660694644	25.2679698452811	-2.2581	26.047	29.9725	24.1079	20.9485	22.0637	23.4097	22.3488	18.3047	18.2035	25.8995	29.8195	25.7457	11.6182	19.049	16.0036	22.159	23.2532	27.0362
evm.TU.LG14.97	brown	252.584019806314	112.402000742912	140.182019063402	-27.78	3.9781	3.4085	6.0865	3.2207	3.2918	3.7262	1.4782	1.1313	0.8501	7.3979	7.6477	6.8325	3.4502	6.0866	6.628	1.8048	2.0412	1.9107
evm.TU.LG15.1010	brown	35.4274157301222	15.0293540207229	20.3980617093993	-5.36871	11.7249	13.6644	12.1811	13.9281	13.2355	11.1332	12.8612	8.3233	8.3226	10.9258	10.8556	18.2569	7.8178	7.941	8.4634	10.0621	10.5599	9.9951
evm.TU.LG15.1012	brown	438.81453566064	235.389522812636	203.425012848004	31.9645099646318	63.6005	62.0872	60.9354	6.8703	6.5856	4.9153	6.2234	7.6546	8.8261	75.6453	42.624	58.2223	2.476	2.5448	2.7778	2.287	2.1883	1.9738
evm.TU.LG15.1013	brown	644.777312449763	245.739610545717	399.037701904046	-153.298	22.5822	23.7113	21.2859	13.8342	14.563	19.824	13.7246	9.0153	8.5358	57.7453	49.765	78.4717	29.5712	31.9925	30.6707	26.8584	28.2474	28.5606
evm.TU.LG15.1014	brown	52.472842649306	26.9284486168984	25.5443940324076	1.38405458449079	150.69	127.194	132.302	123.01	129.856	147.629	110.315	111.789	106.371	144.986	144.107	141.428	135.764	89.7047	122.104	114.109	122.199	120.156
evm.TU.LG15.1048	brown	393.272608392169	243.157834439425	150.114773952744	93.0430604866806	10.4753	10.316	8.4167	4.7542	4.5121	4.3222	4.3637	2.9763	3.684	10.3677	10.3365	11.701	2.4735	1.681	1.9191	2.6626	3.0303	2.9899
evm.TU.LG15.114	brown	351.661026106631	188.692	162.96934347603	25.7223391545698	6.3697	18.4579	16.9732	2.6309	2.1685	14.7243	1.5308	0.9298	0.6225	1647.51	743.631	3234.82	702.819	687.709	339.453	19.5918	12.1787	10.3414
evm.TU.LG15.1180	brown	149.913735625912	107.821236376896	42.0924992490159	65.7287371278799	54.2403	206.948	108.966	1.3227	0.8691	3.6739	0.0947	0.207	0.099	268.831	101.413	109.709	52.0407	14.4219	30.4713	0.1825	0.9684	0.4532
evm.TU.LG15.1217	brown	245.310194456206	162.667498651051	82.6426958051543	80.0248028458972	18.8256	16.6709	21.1932	14.0596	15.9961	16.4538	13.7181	14.228	14.2286	18.568	19.3647	22.6768	15.0493	13.3959	14.69	15.4386	16.4214	16.0458
evm.TU.LG15.1251	brown	218.881102134437	170.454745129526	48.4263570049114	122.028388124614	3.588	8.3445	5.8841	0.5206	0.6461	1.2976	0.1863	0	0.1948	15.8441	3.5249	11.5163	1.0324	2.4377	1.4945	0.5028	0.1906	0.1784
evm.TU.LG15.1285	brown	504.528197884248	350.600882710557	153.927315173691	196.673567536866	16.759	10.0365	14.1445	0	0	0	0	0	0	17.2699	20.5532	18.2053	0	0	0	0	0	0
evm.TU.LG15.1302	brown	229.702470815789	159.108783701776	70.5936871140126	88.5150965877633	6.1539	5.2819	4.3329	2.3947	1.6132	0.2713	8.0718	6.1417	6.1594	37.3161	14.4578	60.248	1.8789	6.4975	1.8675	10.8821	11.1018	4.6998
evm.TU.LG15.1371	brown	52.8803053469114	36.6261635468724	16.254141800039	20.3720217468335	31.8681	30.2433	28.996	29.0712	30.3452	22.3791	28.069	22.3627	15.3703	28.0167	36.5616	41.3417	22.6789	26.5451	20.9633	21.7641	30.6137	28.4865
evm.TU.LG15.1374	brown	25.3559084689562	12.9658186766147	12.3900897923415	0.575728884273214	7.9544	9.7959	7.4433	7.3289	8.8188	9.8213	5.5211	7.0044	9.8856	8.3452	7.648	14.2507	10.844	6.0018	8.3058	8.3592	7.086	6.2588
evm.TU.LG15.1485	brown	487.095937903375	95.4442695678436	391.651668335531	-296.207	11.1498	8.8293	12.7329	8.1846	8.8357	10.0291	7.6417	5.5818	4.891	13.7742	16.1649	15.2557	11.3225	11.2576	12.7928	11.2075	11.8597	12.2367
evm.TU.LG15.1512	brown	329.306486038427	217.916651690321	111.389834348106	106.526817342215	22.5077	24.6338	27.8418	10.4282	12.8155	14.1116	8.335	10.2009	13.0088	29.459	42.6632	25.6728	16.9563	9.84	14.4829	12.1112	13.7431	14.1746
evm.TU.LG15.1515	brown	23.7406745480778	8.88666849867784	14.854	-5.96734	8.5768	13.311	12.5543	11.0353	8.3971	14.8812	8.0866	17.5759	24.4005	17.7699	31.4924	21.198	9.9962	15.3177	15.3935	3.2869	4.6342	1.8657
evm.TU.LG15.1526	brown	225.96056852656	163.836060224198	62.124508302362	101.711551921836	0.1574	0.2799	1.0977	1.7767	1.9811	3.3822	0	0	1.0155	34.2509	6.0612	55.9224	0	3.3192	0.1583	0	0	0.155
evm.TU.LG15.1540	brown	506.490932855382	189.051164550627	317.439768304755	-128.389	0.2909	0.3448	0.6761	0.1492	0.305	0.248	0.0997	0.1635	0.2606	5.776	3.7331	9.9603	2.7996	3.5045	2.1943	1.4413	1.5295	1.1454
evm.TU.LG15.1615	brown	193.373252443353	131.195631028638	62.1776214147146	69.0180096139239	16.5899	24.3007	15.6542	12.2653	10.2824	15.5965	6.4216	5.1335	7.1483	18.6472	20.686	25.7267	16.0823	11.1256	11.5513	11.0485	11.0183	10.7104
evm.TU.LG15.1621	brown	470.847606055598	360.966264596585	109.881341459014	251.084923137571	11.3883	12.8715	9.2364	0.8345	1.1941	0.6657	1.5053	1.28	0.8745	16.1795	15.823	18.8977	1.6283	0.6533	1.1454	2.7407	2.3952	1.7616
evm.TU.LG15.1676	brown	158.589606927458	125.886947890565	32.7026590368927	93.1842888536721	5.6705	6.792	6.3108	7.2104	7.2579	8.415	4.0779	3.2915	3.1195	10.0386	9.3859	14.6951	4.1198	5.3986	4.4714	3.1657	3.6394	3.7735
evm.TU.LG15.1691	brown	121.483101840922	65.8755185513222	55.6075832896002	10.2679352617221	14.2879	14.6956	11.8787	12.4776	10.4006	15.5821	6.1911	7.6978	9.1397	15.0459	16.6285	16.8901	14.0914	12.2099	11.9948	9.0099	12.4173	9.8797
evm.TU.LG15.1713	brown	30.3324062238811	12.3067480945815	18.0256581292995	-5.71891	8.838	7.3875	7.489	6.0898	9.6822	7.6915	3.9327	6.0789	10.3519	10.6588	13.4977	8.7376	7.1092	4.5025	8.3582	7.5815	6.7971	8.5698
evm.TU.LG15.1714	brown	36.1625591698588	15.4987626096688	20.6638	-5.16503	8.2913	8.9388	7.0283	14.1167	15.5382	13.354	11.607	11.8969	14.2235	15.7165	18.766	19.8141	12.6313	10.0947	10.6455	12.4117	11.5017	11.6344
evm.TU.LG15.192	brown	177.645222066602	125.735708676095	51.9095133905062	73.8261952855891	4.3297	5.1785	4.1556	10.1759	11.8864	11.596	8.8213	9.5559	10.8323	185.036	31.2632	629.429	37.1528	24.5778	19.635	7.4107	9.3543	6.2765
evm.TU.LG15.217	brown	414.890618491779	275.008799922197	139.881818569582	135.126981352615	6.4488	5.3768	5.6113	1.1296	1.3644	1.8284	0.9555	1.0447	0.9223	9.021	6.8086	7.4948	3.2586	4.249	3.8973	2.6213	2.7366	2.9698
evm.TU.LG15.220	brown	115.723861447159	55.3286756254578	60.3951858217014	-5.06651	17.8503	20.3149	27.0323	5.7559	5.7395	5.9881	15.0684	16.5771	19.7289	17.0269	26.5411	24.4341	5.8063	6.2277	6.6368	4.9721	6.5715	7.0492
evm.TU.LG15.245	brown	190.646837669254	125.963865641949	64.682972027305	61.2808936146444	13.4297	30.4262	11.3326	0	0	0.0954	0.0959	0	0.1003	32.5586	15.9679	12.7132	0	0.0936	0	0	0	0
evm.TU.LG15.25	brown	23.2062801747549	10.2853020680065	12.9209781067485	-2.63568	4.2867	6.765	6.2845	5.139	7.4241	7.1442	5.7438	6.1174	7.249	10.7275	11.028	4.8549	5.0432	2.3693	3.7785	2.5296	4.5078	4.8833
evm.TU.LG15.254	brown	336.93380739234	191.560840153312	145.372967239027	46.1878729142852	13.2193	11.0844	13.9396	7.5108	6.5102	7.6743	5.452	6.455	8.2597	22.0288	18.4508	23.3938	11.1935	5.5317	10.1211	14.4582	13.3299	11.408
evm.TU.LG15.262	brown	415.732128173098	209.26246525932	206.469662913778	2.79280234554187	34.9784	22.8686	30.4842	13.0396	15.3532	19.2428	12.8576	14.9717	10.1658	40.0273	52.6403	36.4094	23.564	24.1925	26.8959	20.4543	20.1022	24.3216
evm.TU.LG15.282	brown	146.514539344979	73.5838036587095	72.9307356862694	0.653067972440056	23.4982	15.4304	25.7569	13.9919	13.2071	18.3603	12.3619	16.6123	14.852	18.7361	23.886	19.3839	17.1521	18.295	18.4672	15.8941	14.7145	15.3233
evm.TU.LG15.291	brown	15.7059821505098	3.37100731025874	12.3349748402511	-8.96397	7.7153	9.2114	5.3848	12.3061	12.6959	11.5793	8.9159	11.6468	16.8304	17.5018	14.2065	13.7859	9.2787	8.8196	9.9119	13.0585	11.4888	11.5302
evm.TU.LG15.31	brown	102.540102393812	69.9385711285515	32.6015312652602	37.3370398632913	14.694	8.5851	15.825	11.5059	10.6166	16.306	9.021	10.4464	8.3727	16.9971	17.3064	17.4954	8.9545	12.927	9.3997	11.8339	7.9171	12.2662
evm.TU.LG15.362	brown	220.775271231905	117.922778367954	102.85249286395	15.0702855040043	161.369	81.1893	214.568	44.1627	44.0153	36.9565	58.7963	48.9426	19.6861	138.257	222.124	106.504	54.9823	84.9717	80.8984	71.1075	82.0927	79.0257
evm.TU.LG15.383	brown	39.6630213921313	19.8143346808231	19.8486867113082	-0.034352	12.3425	14.0173	11.7792	11.5551	12.5975	15.8423	9.9869	10.7606	11.0992	16.335	14.5963	13.4254	7.8045	5.9362	8.3543	11.6726	9.9688	10.4862
evm.TU.LG15.4	brown	435.127659321827	329.17807201459	105.949587307237	223.228484707353	34.5613	48.9591	48.9334	25.2393	21.2763	25.6225	21.3184	23.4748	17.9779	68.7576	57.6796	73.3489	35.3072	30.7416	27.0605	24.0105	25.7926	24.8749
evm.TU.LG15.432	brown	418.856863268394	178.142665214261	240.714198054133	-62.5715	1.7491	1.8658	3.7331	3.0761	2.882	5.8277	0.6165	0.1123	1.8803	15.7895	17.7199	15.9751	5.1941	7.174	5.4281	1.337	1.7342	1.5249
evm.TU.LG15.438	brown	418.533167725898	158.183131664129	260.350036061769	-102.167	12.7891	13.7105	12.9915	22.0851	28.573	17.3568	6.8167	9.0046	12.5574	78.1937	72.3114	68.4323	22.854	37.3864	25.3782	21.9982	18.9698	20.2244
evm.TU.LG15.440	brown	17.5455737318143	6.98596498999272	10.5596087418216	-3.57364	24.7928	23.3971	21.1152	18.1549	18.3674	29.0374	11.6359	19.8903	20.1828	20.6586	28.394	24.663	21.4397	17.1341	20.7794	20.3844	16.6254	26.5266
evm.TU.LG15.494	brown	359.512767016196	115.328897692844	244.183869323352	-128.855	27.9987	21.3498	38.5362	29.5928	27.1229	26.6848	10.4112	8.6692	10.3814	53.3325	48.8857	47.5562	31.2847	34.0569	31.8491	33.0268	28.3879	29.1959
evm.TU.LG15.500	brown	224.75119955308	136.150944819247	88.6002547338329	47.5506900854142	11.795	22.4166	10.3977	0	0	0	0	0	0	14.466	23.0752	8.4597	0	0	0	0	0.1426	0
evm.TU.LG15.501	brown	204.606455385949	122.82335888546	81.7830965004889	41.040262384971	37.3759	46.2414	26.2252	0.1318	0.6734	0.7883	0.7923	0.4331	0.4142	28.6068	80.4162	24.0434	0.0989	0.1289	0.1292	0.7637	0.2701	0.1264
evm.TU.LG15.502	brown	241.079949071757	142.883720052329	98.196229019428	44.6874910329013	10.4586	12.73	4.4873	0.3301	0.1687	0.823	0	0	0	7.8342	13.693	6.6419	0.3716	0	0	0	0	0.1584
evm.TU.LG15.503	brown	78.2926	45.8196542805007	32.4729274466693	13.3467268338314	28.9088	43.0533	17.9493	23.4953	29.3286	25.7317	11.772	7.1738	11.7046	33.059	38.4164	29.0134	12.8629	17.3376	16.2367	13.2073	9.4753	13.8585
evm.TU.LG15.507	brown	81.1442242134595	37.3166634024192	43.8275608110403	-6.5109	2.9284	6.1176	1.3125	1.9528	2.9171	4.1939	0.7526	0.3291	1.1018	40.9543	9.3455	6.3253	4.1711	4.1158	3.387	4.643	2.6176	4.1797
evm.TU.LG15.508	brown	109.000461535474	56.240824185637	52.7596373498365	3.48118683580053	10.7119	35.349	11.1297	10.7523	14.626	18.2891	14.2605	9.9611	12.344	200.54	70.8131	42.6124	17.681	21.9715	18.4466	14.0512	11.6696	13.8059
evm.TU.LG15.53	brown	388.847431388183	283.596798328638	105.250633059545	178.346165269093	33.8983	59.5569	46.5701	12.3076	11.7407	13.0272	12.9024	9.0585	11.9708	57.104	62.2033	62.8984	17.0518	15.9345	18.9957	24.4466	20.2495	21.5586
evm.TU.LG15.541	brown	340.019091676698	175.370180823491	164.648910853206	10.7212699702848	14.3986	7.9017	9.9146	6.4646	7.1819	8.9059	2.0342	2.6003	4.1561	15.3575	15.5125	25.4823	12.2106	9.2902	12.3382	7.6318	7.7787	7.551
evm.TU.LG15.554	brown	297.22178665524	212.564826752372	84.6569599028678	127.907866849505	16.8496	16.8911	16.2259	10.8935	11.8665	10.4047	9.9107	8.48	9.913	17.3972	17.4385	22.6937	11.3807	13.0722	14.642	8.7776	8.3745	8.4716
evm.TU.LG15.56	brown	345.12594715979	127.738773980641	217.38717317915	-89.6484	6.5296	7.0709	8.7503	2.2329	2.8217	5.8698	7.6891	8.5846	5.8708	16.3981	19.0437	18.273	6.2764	7.8661	6.1293	10.3527	9.9875	10.5564
evm.TU.LG15.566	brown	15.5017952513405	4.52903916653478	10.9727560848057	-6.44372	10.5721	10.0158	11.3704	9.9804	7.9629	13.8611	11.2258	10.4323	9.1242	12.2374	11.9678	9.6726	7.4135	10.5635	8.1868	8.6073	7.7248	9.0385
evm.TU.LG15.573	brown	177.162987378117	79.9244921455886	97.2384952325282	-17.314	40.3405	67.8697	75.8952	45.3713	44.3364	41.1135	38.8608	18.8085	13.492	82.342	77.0463	78.5998	55.5604	53.3973	38.6189	51.9674	58.4473	60.0043
evm.TU.LG15.579	brown	428.463381460987	289.418676455069	139.044705005918	150.37397144915	4.4624	3.88	5.014	1.774	2.2518	2.3394	1.6056	1.3479	0.7795	5.7495	5.6369	4.4846	1.0951	2.4219	1.9355	1.368	1.5984	1.4413
evm.TU.LG15.594	brown	223.396362401501	80.1347068232046	143.261655578296	-63.1269	18.8537	15.8201	17.181	14.0563	15.5975	16.2615	11.2666	12.479	13.2938	18.4544	19.3823	19.5788	18.2343	15.7248	18.4574	16.0279	15.2561	16.1945
evm.TU.LG15.616	brown	217.843754424286	143.843757906454	73.9999965178321	69.8437613886221	64.2168	52.8618	63.454	47.8253	48.322	67.4265	34.1429	37.111	44.1989	68.1065	73.7037	77.4253	59.0719	46.3854	53.4681	43.8646	42.1644	42.8327
evm.TU.LG15.758	brown	398.312003265875	300.406416990427	97.9055862754478	202.500830714979	10.1051	12.5578	9.3459	5.924	6.8116	7.2781	5.4063	4.1723	6.651	18.4796	16.1921	17.8177	5.319	6.418	8.2965	7.8678	8.2409	7.2064
evm.TU.LG15.759	brown	171.671293518219	91.5010990960716	80.1701944221475	11.3309046739241	31.627	42.042	33.9802	18.3263	13.2038	17.5244	14.1496	13.3305	12.5925	33.2185	30.4098	41.3251	18.9389	15.7282	18.7024	23.5053	29.409	31.2758
evm.TU.LG15.811	brown	431.257422843665	293.125592142514	138.131830701151	154.993761441362	14.186	12.8269	14.6747	6.5515	6.5526	6.3459	7.8625	8.5278	8.3035	15.3573	14.4798	16.8003	6.9301	8.8837	8.9	7.0212	7.323	6.9145
evm.TU.LG15.85	brown	35.0140611729062	13.6226	21.3914389255962	-7.76882	26.4503	24.6326	25.0904	26.4897	22.1219	28.0236	22.1745	15.5726	13.5403	28.8686	25.521	26.4498	25.5767	21.8118	24.2271	20.594	26.8213	22.3166
evm.TU.LG15.854	brown	337.16153239357	237.922576365351	99.2389560282186	138.683620337133	7.5494	7.6852	8.6411	5.4652	4.8837	6.5082	3.0043	3.7294	4.0579	8.4513	9.2829	10.228	4.1718	4.7979	4.6536	4.4644	6.1782	4.165
evm.TU.LG15.913	brown	103.009099100139	51.6649340381414	51.3441650619979	0.320768976143412	22.023	16.4351	29.4457	17.0845	17.4533	19.3124	13.0758	15.4081	13.3388	20.9214	29.1184	18.0777	20.1872	20.579	23.2571	13.0229	13.7024	13.8787
evm.TU.LG15.938	brown	132.482914678244	80.6833	51.7995703204644	28.8837740373155	52.7797	48.432	39.8511	20.7857	16.7814	55.5585	17.1532	14.161	15.7406	45.5048	52.6092	53.1192	33.8194	23.929	36.9869	19.9083	23.2751	26.9821
evm.TU.LG16.1003	brown	22.9421675318622	7.21357173327533	15.7285957985869	-8.51502	34.5015	33.5127	31.8497	29.1799	40.236	38.3923	20.0704	17.0249	32.3859	37.3104	25.7465	47.0155	39.3912	18.7542	37.4081	24.1824	30.6178	24.8496
evm.TU.LG16.1044	brown	326.508764420822	206.325725335269	120.183039085553	86.1426862497161	21.9938	15.0856	18.123	7.6051	6.6167	11.9073	5.7314	8.814	7.1129	16.1202	17.9374	24.8777	10.3298	8.5489	11.3374	8.6207	8.5684	7.9602
evm.TU.LG16.1105	brown	271.826050758173	136.217411102977	135.608639655196	0.608771447781407	15.6569	15.31	14.9881	9.8756	10.8841	11.6563	9.5384	10.2655	10.2236	17.7814	22.912	14.3345	13.1929	13.2439	12.0435	12.1822	13.8729	11.1878
evm.TU.LG16.1108	brown	434.188949324611	244.951930594758	189.237018729853	55.7149118649046	10.9098	13.7818	11.1523	0	0	0	0.1476	0	0	8.4764	11.0528	14.7452	0.3316	0	0	0	0	0
evm.TU.LG16.1114	brown	396.505920522463	258.853222153571	137.652698368892	121.200523784678	66.6455	57.0162	74.4645	42.3298	43.7233	53.1562	42.9495	52.6369	36.7424	94.9252	88.8834	88.233	57.1621	66.2265	59.0251	46.9191	42.3429	46.0583
evm.TU.LG16.1131	brown	312.536609062057	250.144285837103	62.3923232249543	187.751962612148	4.3563	6.2391	3.8569	0	0	0	0	0	0	5.6411	6.9879	14.0562	0	0	0	0	0	0
evm.TU.LG16.1169	brown	475.723901994422	150.616099679057	325.107802315364	-174.492	10.8322	15.8053	11.6447	15.4431	15.1574	10.2784	23.3472	12.637	12.5283	64.0781	47.6052	98.7876	42.2742	27.2236	35.6511	29.7591	32.2481	27.2446
evm.TU.LG16.117	brown	12.161221209937	6.29227495057145	5.8689462593655	0.423328691205953	5.2678	5.1108	5.8109	5.8982	4.306	9.6185	11.2969	11.5552	4.0798	32.0968	7.3166	0.7069	0.5669	5.857	1.3672	0.6736	0.3872	0.0558
evm.TU.LG16.1173	brown	456.409116246028	355.493595952578	100.91552029345	254.578075659128	6.5228	8.8801	5.4519	0.1872	0.1435	0.0933	0.2345	0.2051	0.1961	11.7188	11.8303	11.7792	0.281	0.1832	0.367	0.1808	0.0959	0.2694
evm.TU.LG16.118	brown	149.797591367219	76.9638195283819	72.8337718388375	4.1300476895444	6.2497	5.9789	11.3825	4.5187	3.8695	6.3322	4.4057	4.6161	2.9434	8.0157	9.6482	6.571	4.5367	2.7486	3.1727	5.4263	4.0684	3.8083
evm.TU.LG16.1196	brown	197.752521893442	104.903233490507	92.8492884029356	12.0539450875711	26.0286	20.2013	17.3153	7.7823	7.8364	10.7127	5.078	6.0025	5.4825	17.6437	33.1289	18.3515	14.6193	13.9104	16.9844	11.045	11.6535	11.5555
evm.TU.LG16.1272	brown	224.737789400686	102.651749192455	122.086040208232	-19.4343	62.5321	48.085	62.6546	41.2854	40.8767	55.1425	32.119	35.3782	28.4234	65.6486	84.847	58.2391	49.5802	67.2233	61.1093	40.9406	34.9629	36.9959
evm.TU.LG16.1285	brown	80.7397781602956	40.6541215000814	40.0856566602143	0.56846483986709	14.032	7.2312	12.9634	8.554	11.0884	11.6497	8.9899	7.543	6.5586	10.3228	14.628	12.1039	9.2377	8.3704	9.8175	6.2471	5.5602	7.8069
evm.TU.LG16.1299	brown	203.857575660751	119.98249755026	83.8750781104904	36.1074	6.1967	10.0842	6.2218	4.1527	5.1876	4.4986	8.9906	8.4815	5.802	18.6885	8.4043	30.511	7.1948	9.5821	8.1422	9.904	8.5132	9.5429
evm.TU.LG16.1315	brown	202.570334328038	100.615770154952	101.954564173085	-1.33879	86.6107	61.0711	97.7244	51.4355	53.325	68.6053	46.3007	58.7765	48.2057	89.1812	99.7988	92.6201	71.8662	101.057	74.8147	58.1672	58.3589	57.5225
evm.TU.LG16.1337	brown	285.644785449783	105.30281572213	180.341969727654	-75.0392	62.6255	80.2931	60.6139	52.2939	55.2076	48.4294	48.6393	36.9949	49.583	110.191	83.967	82.99	70.504	66.1773	75.9937	62.1487	61.5255	59.5729
evm.TU.LG16.1338	brown	472.174715778455	331.520153062944	140.654562715511	190.865590347432	3.9835	3.3816	5.9336	0	0.0376	0	0.0369	0	0	5.874	7.7079	5.6156	0	0	0	0	0	0.0707
evm.TU.LG16.135	brown	596.726551263385	141.072269790935	455.65428147245	-314.582	1.5799	2.1819	2.1637	0.8972	0.5621	1.443	1.2181	1.3001	1.1222	6.6635	8.3745	6.6895	3.345	2.0675	2.5253	3.187	4.0348	3.7768
evm.TU.LG16.1350	brown	149.158518230825	83.7397405932089	65.4187776376165	18.3209629555923	4.2629	3.6247	3.6921	0.5704	1.3604	0.5688	0.3811	0.2083	0.5977	4.0321	3.7555	3.7364	3.2821	0.9303	4.101	0.7347	1.1694	1.4595
evm.TU.LG16.1356	brown	351.366950481506	252.692826123435	98.6741243580705	154.018701765365	5.3347	4.5405	4.6352	0	0.119	0.4644	0	0.2552	0	7.7605	12.4192	14.601	0.1748	0.2279	0.4566	2.137	4.4163	2.5697
evm.TU.LG16.1357	brown	391.581307716549	269.212532580176	122.368775136373	146.843757443802	0.8481	6.8296	2.7578	0.6909	0.497	2.5006	0.6411	0.4205	0.6436	14.884	13.6969	21.5033	1.1907	4.0317	2.4084	1.2359	1.2853	0.8594
evm.TU.LG16.1399	brown	181.499238531624	127.162068893559	54.3371696380645	72.8248992554949	203.095	329.384	231.167	206.591	188.815	270.605	110.092	109.587	126.11	389.675	255.553	464.625	214.145	244.526	219.45	106.573	101.744	93.994
evm.TU.LG16.143	brown	78.4327741542995	37.6817241558854	40.7510499984141	-3.06933	16.9351	11.1234	15.3994	8.5694	10.7163	11.8284	12.8976	12.2971	8.3457	14.8289	18.0531	12.6726	9.6339	12.1014	10.2458	11.3284	12.4695	14.3161
evm.TU.LG16.1454	brown	573.842534689726	205.724204947837	368.118329741889	-162.394	43.9263	42.8611	46.0592	28.5764	28.1734	38.2775	30.8151	33.5244	27.5064	90.3967	80.064	118.838	66.8796	64.1422	64.6568	39.8643	39.6081	36.493
evm.TU.LG16.1488	brown	135.257956209287	81.9700897212271	53.2878664880599	28.6822232331672	33.7508	38.838	30.405	30.6198	30.2412	27.354	11.0691	9.0765	9.985	41.4905	32.0356	48.4441	24.9148	24.8848	28.2923	4.9537	4.7903	5.5031
evm.TU.LG16.1498	brown	108.804071169456	53.0854068695254	55.7186642999308	-2.63326	37.4043	27.205	39.1615	27.8509	27.2189	31.1158	22.2162	26.5031	20.7744	28.4116	36.9346	33.8204	32.3602	27.9808	29.845	26.5515	27.4535	29.5206
evm.TU.LG16.1516	brown	55.8885789666889	15.7115540996822	40.1770248670067	-24.4655	14.1845	11.7281	14.5838	8.6844	9.3559	5.8508	12.3872	7.2858	3.4433	13.9042	10.8165	14.5686	7.0457	11.5604	8.2835	12.469	13.7133	13.6621
evm.TU.LG16.153	brown	307.135331155694	223.818591103197	83.3167400524978	140.501851050699	18.5663	20.1237	17.7595	12.7822	12.2414	12.8456	13.7669	13.2321	13.605	19.1572	20.5987	26.7467	16.6359	14.9701	15.2936	15.0441	13.9531	14.2438
evm.TU.LG16.1549	brown	131.862169129965	63.0361676724877	68.826001457477	-5.78983	46.0596	48.0993	43.3007	37.67	38.5695	40.3385	40.7057	35.2036	27.3116	51.6323	40.9001	50.2671	32.7742	30.3395	35.5316	23.4777	24.4387	22.3351
evm.TU.LG16.1550	brown	116.170190317949	65.9781984508785	50.192	15.7862065838085	8.8485	53.8904	17.2592	30.0972	18.0594	184.048	47.9198	15.3326	35.7845	651.144	204.902	248.258	40.5914	80.6873	31.8893	19.9374	16.062	15.0349
evm.TU.LG16.1569	brown	7.96489316126821	4.33054390334695	3.63434925792126	0.696194645425687	0.051	6.304	4.0652	0.1047	1.7119	0.4175	6.9232	0.3441	5.9233	13.0542	0.4135	0.049	0.5106	0.5634	0.5131	0	0	0
evm.TU.LG16.1570	brown	9.52875667575459	4.66000298090355	4.86875369485104	-0.208751	0.3514	23.9496	13.4754	0.0601	2.3337	0.5392	14.6313	1.0533	18.0073	33.1275	1.7801	0	1.3528	0.4116	0.2356	0.3482	0.5543	0.2306
evm.TU.LG16.158	brown	83.7015125860048	36.0333204845655	47.6681921014393	-11.6349	38.5335	23.1933	63.5265	7.109	6.3814	9.7697	12.0174	12.0214	12.0808	21.8785	50.6067	26.9555	30.0849	41.7991	33.3008	21.0178	13.6866	16.726
evm.TU.LG16.1616	brown	317.077096719959	207.258	109.819088395059	97.4389199298411	1.4359	1.6795	1.3925	1.318	1.0896	1.3529	1.2819	1.2317	0.7109	41.1794	16.4802	71.2421	4.4511	8.592	6.4796	1.5539	1.053	1.1716
evm.TU.LG16.1621	brown	416.341039415615	140.192638385714	276.148401029901	-135.956	51.4165	64.608	62.4263	45.1143	41.9047	46.022	58.4724	62.7881	71.2225	126.803	120.386	118.109	67.2667	72.332	75.0408	68.1895	75.3101	70.9223
evm.TU.LG16.1641	brown	370.153014578294	181.148101166298	189.004913411996	-7.85681	21.332	19.0192	20.4299	12.7554	13.5664	14.1389	11.614	13.4781	7.9382	25.0407	23.7217	26.4765	16.6181	19.7046	17.6461	16.6358	17.2557	19.6933
evm.TU.LG16.1653	brown	542.094147036738	246.207113494446	295.887033542292	-49.6799	1.4975	2.6965	2.3584	1.7858	1.9326	3.1292	0.829	1.3235	1.2383	23.3225	19.0742	30.1028	6.0701	6.4759	7.2344	5.4664	4.307	6.5639
evm.TU.LG16.1663	brown	133.504982382424	86.9330033392371	46.571979043187	40.3610242960501	39.4087	37.865	39.2517	35.8366	39.1232	38.7451	19.4898	15.9587	10.9707	45.463	46.5863	45.5373	19.3475	25.916	24.5844	27.2601	26.85	26.2845
evm.TU.LG16.171	brown	109.807548252263	60.4336663399208	49.373881912342	11.0597844275788	8.8609	8.3572	8.0722	3.7138	3.9658	2.9293	5.1102	4.6154	3.0203	8.1159	11.0571	6.0685	5.1582	4.6647	8.3141	2.0881	2.1022	1.5955
evm.TU.LG16.189	brown	530.793981699281	141.526478056132	389.267503643149	-247.741	12.9281	12.4738	12.9634	9.8654	13.6473	14.1758	10.9312	9.9594	11.2745	24.7086	19.249	21.3631	16.1045	16.2742	14.7847	13.6458	14.7864	15.0991
evm.TU.LG16.190	brown	260.226744222394	156.212452069836	104.014292152558	52.1981599172785	176.091	134.477	179.688	103.728	93.089	115.095	70.9858	89.9095	102.645	170.284	171.372	251.161	142.516	125.949	126.879	152.349	130.878	133.129
evm.TU.LG16.234	brown	387.814213066676	203.395350883406	184.41886218327	18.9764887001358	28.1895	29.9654	32.4387	19.1397	19.4666	24.9636	14.537	15.9447	19.7616	36.4794	43.809	56.6626	31.1855	22.8045	31.8381	27.3916	27.0054	24.605
evm.TU.LG16.243	brown	89.4564467466454	41.5137301630575	47.9427165835879	-6.42899	29.6328	27.1479	25.5564	18.8127	22.0063	26.0335	13.9059	16.5358	15.6657	21.6689	43.1601	21.9544	17.7686	20.299	19.0039	7.8075	7.1121	14.0696
evm.TU.LG16.28	brown	128.496321681728	53.3523988122894	75.1439228694389	-21.7915	19.3151	20.078	23.7374	12.7843	10.9433	10.9946	13.1312	11.03	8.0378	18.2342	23.8292	17.645	11.3931	13.4483	10.4964	16.9791	18.8373	19.0126
evm.TU.LG16.299	brown	56.283365191631	22.5960149636739	33.6873502279571	-11.0913	94.8687	104.4	76.2611	108.124	116.589	158.519	21.4816	16.286	14.9208	185.337	44.0386	136.608	19.3757	36.4419	21.4758	7.557	9.6234	7.2064
evm.TU.LG16.30	brown	483.853826510427	372.645616951586	111.208209558841	261.437407392745	5.7779	5.652	6.7256	0	0	0	0	0	0.0249	8.6058	11.0962	12.0068	0	0.0699	0.0233	0	0	0.0457
evm.TU.LG16.337	brown	44.146648540767	18.6572561581205	25.4893923826465	-6.83214	27.3457	31.202	32.2487	34.5708	33.0419	48.6473	19.4626	24.3385	19.6869	35.5065	27.3281	61.1344	38.932	39.0876	34.8868	7.4795	7.5035	7.5921
evm.TU.LG16.371	brown	43.4558790608661	13.9960106441535	29.4598684167126	-15.4639	24.2941	21.8297	25.8977	24.3175	27.5394	66.2934	4.3876	11.439	5.7174	62.9857	50.5555	30.0663	7.4817	20.3021	9.9056	32.4673	32.4519	32.1218
evm.TU.LG16.377	brown	448.695839664598	331.353767137535	117.342072527063	214.011694610472	19.4546	20.9122	17.0059	7.3007	6.5493	7.1748	4.579	4.5459	6.9897	25.5633	21.6546	28.3089	5.1439	3.2122	4.5827	5.7835	4.6031	4.5355
evm.TU.LG16.382	brown	276.932033363974	121.507690956776	155.424342407198	-33.9167	2.3033	2.6812	3.3865	14.6278	16.2158	17.2782	2.2551	2.5888	1.5917	49.7087	81.8929	64.8584	20.2241	12.6623	13.2923	2.6628	1.6724	0.5938
evm.TU.LG16.395	brown	384.472554452945	214.316395308397	170.156159144548	44.1602361638486	40.95	39.6261	45.8299	12.9509	12.2324	12.3535	21.6999	17.7263	12.6146	48.6589	32.4408	49.2951	6.137	10.4406	6.4686	12.0347	12.5194	9.3953
evm.TU.LG16.404	brown	282.352018306463	130.792070251807	151.559948054656	-20.7679	10.7245	9.8528	10.3566	8.1723	8.9004	9.067	8.441	6.2931	5.4224	12.5134	12.0062	12.9436	9.1366	10.5533	10.8026	8.0554	9.6641	9.6889
evm.TU.LG16.413	brown	184.886655220198	50.2551573012761	134.631497918922	-84.3763	106.567	80.439	126.453	76.9511	79.1209	91.8905	76.1258	67.6808	45.6768	103.386	128.987	109.431	89.286	101.061	95.9466	99.3109	102.146	113.328
evm.TU.LG16.423	brown	310.885254221435	233.878015103184	77.0072391182508	156.870775984933	11.7471	9.7497	13.4748	0.0571	0	0	0	0	0	60.7884	34.3496	32.7087	0.0857	0.0559	0.112	0.0552	0	0
evm.TU.LG16.472	brown	301.168399004581	168.233901635868	132.934497368713	35.2994042671544	19.9271	13.6323	19.3731	4.622	5.0875	6.5142	6.1013	6.3298	4.8433	17.3672	21.7683	14.2641	7.0374	10.6548	10.9794	9.5299	10.2953	11.1294
evm.TU.LG16.477	brown	71.7738899812192	39.3081679595737	32.4657220216455	6.84244593792828	17.6219	11.235	17.782	10.9368	11.6092	14.873	9.5862	13.8011	10.9908	14.1836	15.2765	20.2705	14.6551	13.8225	15.8889	13.5421	13.7496	12.7187
evm.TU.LG16.524	brown	34.3466212957439	13.9564581363467	20.3901631593972	-6.43371	6.9866	4.8232	7.4029	6.4814	6.1179	8.9717	3.0182	6.3073	7.5507	6.0827	13.6293	17.1956	4.5779	2.6862	2.5416	13.8834	9.0665	5.8895
evm.TU.LG16.559	brown	12.9329393937227	4.39213662313326	8.54080277058946	-4.14867	13.2592	7.9904	16.5688	11.4748	12.6664	10.9008	8.8226	11.1088	10.931	14.2413	13.4743	10.2688	11.6489	14.9851	12.1901	11.8897	12.2752	10.7295
evm.TU.LG16.581	brown	363.196403691541	100.240771095963	262.955632595577	-162.715	10.5963	9.0036	12.0892	8.132	6.7531	11.8812	6.0834	8.1978	5.74	14.0278	16.0052	13.0522	10.8281	11.2455	11.9582	10.4457	10.7377	9.5092
evm.TU.LG16.591	brown	266.967411167169	146.786300356147	120.181110811022	26.6051895451247	14.9089	12.4628	17.0341	9.3657	10.8467	11.461	9.8422	8.5619	9.814	15.8745	14.4737	13.5725	11.2503	10.3252	11	11.6604	11.1584	9.5113
evm.TU.LG16.609	brown	163.941909578793	124.378655261854	39.5632543169393	84.8154009449148	12.8118	9.7621	11.6215	4.7725	4.1582	5.4608	6.8992	8.9144	7.5424	10.1912	11.3573	22.4752	5.5191	5.8185	5.369	5.5166	5.2127	6.3056
evm.TU.LG16.610	brown	324.950876954502	199.221392255603	125.729484698899	73.4919075567046	57.7661	51.9931	59.6137	8.8895	10.2635	9.2741	22.7235	16.3222	11.1694	56.3927	34.3825	82.6041	18.315	21.9885	18.3978	16.0995	16.0724	15.4
evm.TU.LG16.65	brown	33.8906543211018	12.7187290235996	21.1719252975022	-8.4532	11.9647	17.1069	10.167	23.1762	23.2492	25.0777	15.2248	15.517	16.3703	30.5965	15.7665	28.1123	8.632	5.8797	7.4894	2.0728	2.8155	3.5414
evm.TU.LG16.654	brown	340.027119759457	191.204487368706	148.822632390752	42.3818549779537	39.1981	18.4395	41.6246	5.0072	5.7575	12.3258	10.0352	10.8002	5.9027	33.4966	35.6945	32.0656	8.22	19.9052	11.3515	14.056	11.5481	12.3109
evm.TU.LG16.683	brown	64.9530260556588	31.0053529384489	33.9476731172099	-2.94232	12.5055	10.5023	13.7075	12.1204	9.8182	14.6567	7.2357	6.0744	8.0392	12.1086	13.3061	12.729	9.7249	11.3556	13.399	8.5936	7.9961	10.4539
evm.TU.LG16.716	brown	391.047468652264	206.058195458952	184.989273193311	21.0689222656413	4.0579	6.493	3.907	0.2082	0.1773	0.2075	1.182	0.5701	0.618	91.7101	69.6824	60.7369	4.8946	9.03	12.3456	3.552	4.5872	7.3895
evm.TU.LG16.783	brown	62.0911111587586	34.2348900894137	27.856221069345	6.37866902006869	21.2082	14.8577	27.4539	18.9121	20.5446	25.682	15.0889	9.906	8.0024	26.5535	24.6523	19.5505	13.4088	20.3393	17.2689	16.1796	15.619	17.5926
evm.TU.LG16.792	brown	303.067400611735	230.259721186897	72.8076794248382	157.452041762059	77.5077	105.685	89.2464	13.5521	12.099	11.1522	2.2088	2.7727	3.9352	248.957	109.724	460.798	25.6709	86.1185	27.2916	7.5701	7.2803	5.5615
evm.TU.LG16.796	brown	571.640676749829	143.529990182825	428.110686567004	-284.581	10.3644	12.6945	10.9802	8.4278	8.8593	11.1683	12.2304	9.7357	10.7759	20.1288	18.2407	19.7971	12.7314	14.2292	14.1269	13.3284	12.6447	13.8891
evm.TU.LG16.816	brown	118.126708275504	57.9937672253665	60.1329410501373	-2.13917	14.9658	13.8286	14.0149	16.389	16.8306	17.9582	13.5064	12.7764	12.527	22.8214	14.7762	24.8222	16.0814	17.2989	18.4031	12.434	12.8345	12.0513
evm.TU.LG16.839	brown	92.5522147161766	51.669255740691	40.8829589754856	10.7862967652054	44.7069	48.4994	46.1105	36.4494	40.4998	37.2526	43.0139	37.7099	35.7347	51.6529	50.3785	44.1322	33.6847	33.5462	34.4335	41.5012	44.0977	46.2852
evm.TU.LG16.846	brown	432.719304441651	330.267347380499	102.451957061152	227.815390319347	81.9958	74.9728	85.7527	37.3737	30.338	43.4966	28.5401	31.0716	29.3405	101.809	98.0235	153.606	47.0766	49.9775	45.0035	47.5909	45.0836	36.6661
evm.TU.LG16.856	brown	289.959618854027	158.659914616929	131.299704237098	27.3602103798309	21.732	10.9609	29.4746	8.0642	7.5419	12.3504	6.3908	7.6224	6.8486	23.0451	33.5718	20.7637	12.4202	15.2666	14.6746	13.9494	13.1283	14.5139
evm.TU.LG16.879	brown	166.411941086441	122.818332134686	43.5936089517554	79.2247231829306	3.5174	5.2598	3.3676	1.3147	1.3438	2.5103	1.2334	2.1146	4.0744	6.0165	6.2706	5.1565	0.5458	0.3011	0.3291	1.6212	1.405	1.2078
evm.TU.LG16.931	brown	308.757784568644	227.194973844673	81.5628107239712	145.632163120702	43.0503	39.4933	37.0204	24.394	31.625	24.3235	12.8656	14.3475	20.9875	54.8391	50.5879	57.3059	31.4106	20.981	35.4941	18.8499	16.3186	15.1519
evm.TU.LG16.986	brown	403.502	201.924996728454	201.576544312946	0.34845241550812	32.1448	24.1358	31.2924	17.9563	18.3019	16.8628	18.9406	16.7844	15.0631	48.1165	39.2955	47.5676	18.8508	32.4162	25.8929	30.9406	27.7867	25.0553
evm.TU.LG16.988	brown	322.102868142251	201.292594709653	120.810273432599	80.4823212770542	31.1025	26.7979	35.8399	19.5379	18.7651	16.5445	14.7576	16.9953	17.4896	25.8753	35.5824	38.0343	17.2413	20.3676	20.02	21.8116	19.3222	21.1011
evm.TU.LG17.1056	brown	136.992621068776	80.3742334145736	56.6183876542025	23.755845760371	13.2531	9.089	11.5287	7.2238	6.736	8.2094	9.4006	8.9334	7.4037	13.0899	10.4952	14.6303	8.7779	8.7924	9.7399	10.6861	11.0155	9.7035
evm.TU.LG17.1075	brown	90.7089343460475	61.7610667820908	28.9478675639567	32.8131992181341	188.992	472.356	315.172	48.032	40.089	84.7837	225.327	208.359	98.0389	564.596	243.572	356.35	118.229	101.534	102.993	192.115	205.584	196.53
evm.TU.LG17.115	brown	100.493052569906	54.9127924669163	45.5802601029898	9.33253236392645	14.2056	12.8397	12.8448	8.4675	10.1523	12.015	10.4431	7.8942	8.1049	11.0576	14.2713	16.3798	9.5929	8.9231	9.9372	11.9536	11.9758	12.8895
evm.TU.LG17.1228	brown	223.823960601101	67.0509970301797	156.772963570921	-89.722	11.8263	10.2126	11.7231	11.5551	10.6292	14.2869	7.0053	8.0388	8.839	13.8264	16.0892	16.3268	11.8801	14.9254	12.7439	10.3798	10.7782	10.2553
evm.TU.LG17.1238	brown	13.9750400813283	7.7150213450518	6.26001873627648	1.45500260877532	22.4325	27.8956	23.2156	27.9889	31.297	23.1393	27.3716	20.8179	22.7028	24.8591	25.2306	37.4831	22.4258	16.5524	20.2329	25.1745	26.7481	22.7279
evm.TU.LG17.1270	brown	452.035405330228	200.33217908324	251.703226246988	-51.371	26.98	29.014	27.6569	22.0237	20.8278	19.394	26.2074	18.5884	19.0957	40.3077	41.3994	47.5166	26.7905	25.2113	27.5751	26.9089	30.8868	31.0937
evm.TU.LG17.1402	brown	348.453200704861	270.598863545722	77.8543371591399	192.744526386582	1.8692	3.4617	3.7235	0	0	0	0	0	0	7.4228	4.7343	4.0374	0	0	0	0	0	0
evm.TU.LG17.1471	brown	25.2138046328061	11.0492888336894	14.1645157991167	-3.11523	6.3727	9.3069	6.9141	8.7561	8.5517	9.08	6.0835	4.8605	5.6275	11.0815	7.5323	10.2326	6.3375	4.684	7.5539	6.9164	7.1801	9.6708
evm.TU.LG17.150	brown	26.860134259671	11.5766682522552	15.2834660074158	-3.7068	94.5462	89.3463	118.025	69.5285	57.4649	84.7335	60.2111	89.4579	72.0696	78.5499	66.8592	149.698	62.9685	79.796	55.9598	97.5241	100.633	96.6686
evm.TU.LG17.1508	brown	163.545255443384	77.7443299762347	85.8009254671494	-8.0566	29.9361	26.7009	37.3585	29.6316	29.6549	27.5967	20.878	20.8536	20.7	31.6871	41.3525	81.6413	30.5378	33.0733	30.3603	35.0313	37.2807	37.9076
evm.TU.LG17.228	brown	25.4314075391959	9.68960494657927	15.7418025926166	-6.0522	11.2916	18.122	10.0765	11.2718	11.475	18.5836	9.5506	9.9038	13.1445	16.5656	20.5869	13.0745	10.1843	8.2342	9.978	13.3237	13.407	12.8494
evm.TU.LG17.257	brown	104.638193019034	75.0474178858622	29.5907751331716	45.4566427526906	55.5162	80.2988	51.6381	57.5903	54.1306	52.0389	41.02	44.3008	51.2165	93.8965	54.5858	84.4219	42.7085	38.902	37.2828	31.5175	32.4695	29.9577
evm.TU.LG17.321	brown	36.8131603444922	17.1140307498477	19.6991295946445	-2.5851	10.7607	7.0971	12.2265	5.7626	6.8163	7.6828	8.7916	9.1509	10.9235	10.5589	14.2906	9.3001	8.4306	5.3855	8.1883	8.1616	9.2915	8.2625
evm.TU.LG17.332	brown	78.1738697529205	27.0493192754078	51.1245504775127	-24.0752	13.4508	9.9756	13.4355	9.6201	10.3967	12.698	8.1388	8.6391	9.0065	16.4024	14.3668	10.7727	9.7937	13.4261	13.0643	8.9875	11.5582	13.1644
evm.TU.LG17.349	brown	601.875476698812	145.390600556721	456.484876142091	-311.094	3.1562	4.3457	3.1437	1.7529	1.2691	1.8692	1.3662	1.9205	1.5817	7.5718	8.0541	7.0167	3.3436	4.1692	5.3941	3.7626	3.7932	4.4617
evm.TU.LG17.376	brown	403.119212318818	273.620790196015	129.498422122803	144.122368073212	9.8102	6.4213	10.8892	4.3563	3.6848	4.7431	1.8565	2.1943	2.0988	10.4661	13.1529	10.7764	3.4947	6.2227	3.4361	2.6601	2.1556	2.1139
evm.TU.LG17.393	brown	389.837358696601	122.615444609813	267.221914086788	-144.606	9.3646	9.2771	8.3392	3.0125	3.1206	5.0333	4.4057	3.1666	6.9532	16.1548	12.221	21.2176	9.4707	6.8915	8.1813	10.8919	11.1412	12.4989
evm.TU.LG17.460	brown	590.873546862209	222.730955382025	368.142591480184	-145.412	16.1362	15.8053	17.1136	9.5035	7.05	12.2271	9.984	12.9308	8.3522	48.136	35.8742	51.2046	24.6168	28.3486	20.2862	15.5458	15.7116	20.0014
evm.TU.LG17.467	brown	345.238714435046	138.429039052284	206.809675382762	-68.3806	14.0217	8.3833	10.6289	14.1305	13.1413	13.2011	0.893	4.1841	2.8013	46.5331	45.7593	31.5668	8.1205	11.9587	9.7343	17.5835	13.4401	18.5656
evm.TU.LG17.498	brown	339.776439077257	182.506695952215	157.269743125043	25.2369528271719	11.4617	16.6694	12.8354	0.911	0.7146	5.0068	0.1062	0.0928	0.222	586.385	350.243	1407.74	337.288	203.322	194.973	6.5487	4.2783	3.8421
evm.TU.LG17.5	brown	66.2018620953342	27.2580477336862	38.9438143616479	-11.6858	20.3818	9.7881	28.2926	13.3993	11.9141	12.5217	12.2831	24.2253	15.9295	16.8671	17.7415	39.6384	1.2175	6.8793	4.1234	0.6384	1.5397	0.173
evm.TU.LG17.507	brown	400.343885674416	250.406144857462	149.937740816953	100.468404040509	11.4027	13.592	10.9701	3.7222	8.8315	8.2181	4.5292	2.6215	4.0396	30.605	23.2357	22.1416	10.3753	11.3171	9.7741	4.4941	7.3581	6.5049
evm.TU.LG17.509	brown	589.652761458341	221.30935272758	368.343408730761	-147.034	6.4943	6.9448	5.633	3.9828	3.9451	4.4861	2.6114	2.5858	3.0915	20.9774	19.8111	35.451	13.1551	11.1628	12.0269	8.5014	9.0721	8.5392
evm.TU.LG17.548	brown	354.058871737339	252.608309812408	101.450561924931	151.157747887477	9.4248	13.3652	21.289	3.5108	4.7648	1.779	0.0577	0.6936	1.1459	68.8092	99.2916	108.841	0.1728	0.2816	0.1693	0.1668	0.118	0.7179
evm.TU.LG17.56	brown	150.799911613064	107.515400596691	43.2845110163734	64.2308895803177	10.0561	15.7667	28.7273	2.3808	1.1008	1.6391	4.317	1.1179	1.3068	25.5857	9.0124	52.4587	0.8933	5.6578	4.5568	7.5559	12.4922	14.6847
evm.TU.LG17.570	brown	123.306892751384	23.1069066912941	100.19998606009	-77.0931	16.0631	11.4234	18.4913	12.3595	12.0494	20.3501	9.4636	10.5897	9.1986	15.0083	24.6921	14.4713	20.3582	17.1491	19.9457	13.4993	11.6293	13.2877
evm.TU.LG17.576	brown	186.134158719026	119.660889368901	66.4732693501253	53.1876200187753	29.1378	19.9146	32.6677	20.4294	15.0462	30.7052	0	0	0	64.01	47.1723	36.4055	31.7902	11.9064	21.2058	0	0.154	0
evm.TU.LG17.585	brown	181.937951725074	94.2318951240202	87.7060566010536	6.52583852296652	20.499	10.9914	21.7136	6.0086	6.1413	11.4832	5.8539	8.0459	3.6728	13.6514	26.7013	12.182	8.0164	13.8826	10.7993	9.5117	10.2649	6.4057
evm.TU.LG17.640	brown	137.747169836809	50.1014041449157	87.6457656918929	-37.5444	7.3868	6.1458	6.8599	3.2362	2.9218	2.3126	0.9459	0.9455	1.0173	6.3723	4.9269	7.6211	4.6347	4.2488	4.5739	5.1057	6.2474	5.6668
evm.TU.LG17.679	brown	386.799860173108	307.745492738544	79.0543674345637	228.69112530398	6.0489	8.4925	5.9291	2.1178	1.8122	2.0135	1.7767	1.5108	1.9611	12.0351	9.4841	17.7891	3.4743	2.1205	2.1727	2.2835	2.9785	3.1661
evm.TU.LG17.71	brown	299.066737228481	181.285031325663	117.781705902819	63.5033254228438	59.5179	67.435	70.9778	40.0917	39.8765	58.1745	42.7951	35.1054	28.9026	76.3072	71.2339	105.877	50.9022	57.292	50.964	57.1959	55.4412	60.9961
evm.TU.LG17.74	brown	222.705753994056	157.427454126445	65.2782998676111	92.1491542588335	17.4413	15.4224	14.7063	9.7198	10.2247	10.8875	10.6255	9.3697	13.1613	18.5779	17.857	18.4266	11.5336	7.5967	9.6835	13.534	13.78	11.8996
evm.TU.LG17.75	brown	150.897897722751	115.991480392477	34.9064173302744	81.0850630622025	1.8431	14.2297	6.595	0.2801	0.4652	1.1871	0.807	0.5371	1.6878	25.9876	10.9959	135.286	0.3416	0.2741	0.206	0.1691	0.2512	0.1344
evm.TU.LG17.756	brown	275.326585156519	147.084484484477	128.242100672042	18.8423838124351	5.173	6.6639	5.8946	1.844	1.8387	2.3768	3.4703	2.168	2.592	6.4488	5.4628	4.7134	2.8014	1.6284	1.9841	2.8671	3.0887	2.9343
evm.TU.LG17.784	brown	259.562264990032	148.556090394349	111.006174595683	37.5499157986662	3.9537	3.4253	6.541	0.3437	0.4919	0.3427	0.2756	0.1506	0.2521	3.9569	8.8258	2.7984	0.7739	0.2018	0.8762	0.664	0.9161	0.9565
evm.TU.LG17.786	brown	122.272604229002	75.0398582153014	47.2327460137011	27.8071122016003	15.629	19.4222	31.3391	12.7613	12.6099	15.0016	20.0782	14.6002	14.8278	25.8193	31.6212	24.0145	5.8309	8.133	6.9938	13.9409	13.5391	12.086
evm.TU.LG17.788	brown	458.959188045218	166.687273008942	292.271915036277	-125.585	1.6449	1.7499	2.7395	4.1219	5.0046	4.91	2.0237	3.4855	2.6379	39.7224	34.3396	32.2541	7.9514	16.6483	9.5192	6.5466	8.2233	4.0345
evm.TU.LG17.833	brown	191.500476606102	87.4600190427654	104.040457563337	-16.5804	58.7643	66.8654	56.7743	45.3662	43.6976	44.684	48.9845	39.685	40.1149	65.6446	48.6696	78.0376	25.9018	29.9884	27.6302	26.2043	22.5039	24.0052
evm.TU.LG17.853	brown	116.351662036786	76.5948627207248	39.7567993160616	36.8380634046633	15.4556	18.5181	17.3315	11.5383	11.0143	10.3472	12.035	9.5405	6.7677	12.8234	14.7266	25.4301	13.0431	9.977	12.6276	10.7244	11.3807	13.438
evm.TU.LG17.862	brown	15.6295612503927	4.58114505504644	11.0484161953462	-6.46727	73.1305	57.3278	91.3678	67.6792	67.3277	77.9191	71.11	63.3116	45.1145	56.1143	81.9926	70.8185	53.0083	68.1547	55.7667	62.3192	69.4987	74.8205
evm.TU.LG17.896	brown	89.1118282495477	55.8863209627812	33.2255072867665	22.6608136760148	8.0044	9.7187	12.0559	7.8112	6.0389	9.6859	7.6267	7.4607	4.1975	10.2133	10.3838	12.182	4.6596	8.3296	5.2033	8.1253	8.3146	6.2455
evm.TU.LG17.95	brown	361.925381936698	240.700839335829	121.224542600869	119.47629673496	6.1248	3.2328	11.5336	0.5891	0	0	0	0.4303	0	11.0044	22.2996	17.5472	2.9472	2.1136	2.9838	0.4742	1.3083	0.6594
evm.TU.LG17.956	brown	14.0356840599968	7.64850719753127	6.38717686246554	1.26133033506573	6.6126	5.8782	6.743	4.8457	3.9621	6.1201	3.2372	7.0785	6.0931	7.3395	6.5397	7.7082	6.4245	5.532	6.4922	4.2124	7.6159	4.0294
evm.TU.LG17.959	brown	293.432878747862	194.966543901286	98.4663348465762	96.5002090547093	4.7951	6.451	5.373	5.3147	5.4769	6.1533	4.4014	4.4993	4.7636	111.966	33.5068	146.727	13.4981	10.2938	10.9155	7.7638	6.8658	6.9325
evm.TU.LG17.980	brown	238.628032604103	145.767204849247	92.8608277548557	52.9063770943912	0.4928	13.5793	2.3138	0.65	0.1476	0	0.0724	0	0	1546.07	518.336	914.867	65.9586	69.6095	53.5951	1.8137	2.2948	0.8315
evm.TU.LG18.1	brown	105.042597347769	50.8717406644281	54.1708566833409	-3.29912	58.5684	47.9668	58.3352	47.9856	47.3391	58.6644	23.973	29.1053	39.9346	55.4765	50.9577	64.6844	51.5641	31.304	39.4064	36.0049	32.9333	32.5622
evm.TU.LG18.1018	brown	276.172047675386	192.112472831963	84.0595748434225	108.052897988541	5.8027	6.0403	6.7079	4.5651	3.7831	4.5826	2.9982	2.6697	4.525	8.1603	7.5541	6.2632	3.5648	2.3845	3.0844	3.0389	3.2882	3.4034
evm.TU.LG18.1039	brown	286.670766504403	198.309313279647	88.3614532247555	109.947860054892	18.511	17.0373	17.2812	12.9454	11.983	13.6995	14.1043	13.8483	12.3494	19.1145	17.6984	20.4557	12.3042	14.6694	11.793	15.4236	13.7387	15.3502
evm.TU.LG18.1053	brown	102.152565260238	68.0750980641588	34.0774671960789	33.9976308680798	45.6304	45.6686	44.38	34.6727	38.2176	27.7612	48.1754	31.8863	18.1492	53.187	52.6545	56.6791	30.7096	46.7588	38.7834	34.241	35.8388	37.8025
evm.TU.LG18.1137	brown	48.3916286390082	17.6023744581061	30.7892541809021	-13.1869	31.8816	25.5795	34.925	29.4423	31.2138	37.6147	28.0636	29.0509	29.2639	31.1543	40.2197	31.1925	27.8789	26.1008	26.9171	25.4104	24.9036	23.5367
evm.TU.LG18.1161	brown	469.210672681789	356.995199332088	112.215473349701	244.779725982387	63.62	77.1204	69.5282	1.5022	2.5333	1.011	4.704	4.4435	2.5185	116.72	80.1039	119.302	1.0146	1.2127	0.8836	4.244	5.1966	4.468
evm.TU.LG18.1162	brown	328.355752489574	237.937262489707	90.4184899998667	147.51877248984	4.7081	9.1238	5.252	0.0483	0.0987	0.0963	0.4356	0.4233	0.6074	9.218	5.0083	10.576	0.29	0.0945	0	0.3732	0.5941	1.5293
evm.TU.LG18.1163	brown	319.636744228669	251.629463992229	68.0073	183.622183755789	3.6452	4.1662	3.3561	1.2256	1.6381	1.2221	2.8972	1.8592	1.0208	6.061	5.524	5.5578	0.7783	0.8918	1.1091	1.6998	1.8039	2.0202
evm.TU.LG18.1172	brown	188.294922182255	69.881943757425	118.41297842483	-48.531	349.649	431.391	323.585	316.696	312.259	269.832	234.506	152.448	164.744	418.553	417.138	716.231	359.299	275.86	290.539	377.791	443.515	423.064
evm.TU.LG18.1183	brown	235.998225898149	137.076788395879	98.9214375022704	38.1553508936084	2.9939	2.9525	5.0321	0	0.1472	0	0	0.0526	0	4.6522	2.7488	4.3112	1.0085	0.5635	0.941	2.5959	1.8201	2.0721
evm.TU.LG18.1251	brown	262.30330584524	175.395589123848	86.9077167213918	88.487872402456	14.7579	16.9775	17.9848	7.4217	8.2531	13.2613	5.4142	6.9603	3.733	19.9645	29.4922	18.223	0.9803	3.2536	1.5716	3.2689	3.469	2.7344
evm.TU.LG18.1287	brown	415.297816961087	252.235486490875	163.062330470211	89.173156020664	36.3706	32.29	27.0174	6.3071	7.2829	8.6892	1.1579	1.9517	3.9856	35.2467	23.202	42.0784	2.746	2.497	2.1712	6.8827	6.0208	7.2526
evm.TU.LG18.1295	brown	261.31922842234	162.743346181335	98.575882241005	64.1674639403303	3.4269	7.9389	9.4122	0.8523	0.98	2.9744	1.1743	0.817	2.5676	19.9016	18.3059	71.5768	10.5536	9.7995	7.9376	9.2613	5.0233	4.191
evm.TU.LG18.1381	brown	304.014092688944	181.581942874102	122.432149814842	59.1497930592603	29.7181	18.7046	36.4865	10.6264	12.7375	14.4234	12.0701	16.7317	12.1844	28.6792	36.1237	26.5766	18.3084	19.2179	18.7078	15.2886	13.6866	14.7331
evm.TU.LG18.1382	brown	222.180827047579	137.961245378891	84.2195816686879	53.7416637102031	10.5332	8.3199	10.3613	6.9253	8.5828	7.8727	7.0403	7.3307	6.731	9.8982	9.8784	10.8943	6.8543	7.4969	7.4451	8.7897	7.9902	8.5064
evm.TU.LG18.1493	brown	207.046910731525	100.515181166807	106.531729564718	-6.01655	5.4254	4.2419	3.5808	1.4083	1.4394	2.4741	1.3776	1.5796	1.4054	5.5527	3.9072	5.4279	3.7493	4.0029	3.8131	3.0444	2.5777	3.3137
evm.TU.LG18.1517	brown	670.049699563769	221.682789980022	448.366909583747	-226.684	20.3052	25.6017	21.2634	16.3976	13.2827	21.8384	12.6397	14.6149	16.8221	57.4309	46.6914	62.8772	31.7828	31.5305	31.476	27.9482	29.0709	23.7646
evm.TU.LG18.1598	brown	136.679925616958	46.5479262758889	90.1319993410688	-43.5841	28.6801	33.2669	29.0614	11.0474	13.0801	11.0155	12.9337	11.5841	15.1676	28.5693	25.9236	36.0275	21.616	14.9133	19.087	27.751	28.5525	30.1549
evm.TU.LG18.1606	brown	504.091757780054	187.800119019317	316.291638760737	-128.492	7.66	8.3962	13.0084	4.9377	4.9282	8.483	5.0176	3.2001	2.089	15.8237	19.7559	18.2643	9.0637	13.2702	10.0675	7.7025	8.1026	8.7188
evm.TU.LG18.1616	brown	426.836545482718	316.950072132384	109.886473350335	207.063598782049	16.8697	17.0656	19.3703	12.12	11.9414	12.7506	11.682	11.056	11.7046	19.5243	22.3398	23.1146	14.4335	12.4378	13.2914	12.6988	10.2649	13.5258
evm.TU.LG18.1646	brown	305.986319300106	184.198928065915	121.787391234191	62.4115368317233	4.6336	1.8947	5.5381	0.0951	0	0	0.0953	0.2083	0	4.6081	6.6659	4.3592	1.0702	0.5582	0.5592	2.204	2.5338	2.0068
evm.TU.LG18.1654	brown	171.623275305785	92.9409331809982	78.682342124787	14.2585910562112	36.398	26.265	46.1639	21.2004	22.126	26.0053	19.5395	29.4321	18.8137	33.7273	45.5191	35.0252	21.9078	33.2979	24.6682	27.116	28.8443	28.1597
evm.TU.LG18.1676	brown	67.6238261188407	28.2811321351807	39.3427	-11.0616	55.1618	37.4468	60.358	29.6399	28.9891	30.1574	32.3618	46.0587	33.3124	44.4528	61.8584	38.395	39.8469	41.3355	46.6826	42.0351	41.6453	40.3687
evm.TU.LG18.1683	brown	206.965992223609	130.558897723041	76.4070945005676	54.1518032224736	10.5406	8.5859	11.2453	6.1082	6.4743	5.8198	5.5314	2.9742	3.1292	13.3408	8.7575	14.0562	5.8403	10.4931	6.6978	7.4295	8.3016	6.3816
evm.TU.LG18.1722	brown	529.177575969349	238.077447872838	291.100128096511	-53.0227	41.4599	44.6863	91.2852	10.8445	11.2481	16.2597	2.5759	7.4807	9.0488	426.333	469.018	412.327	50.277	99.5541	71.1901	87.4833	90.82	112.682
evm.TU.LG18.1735	brown	397.824359051256	151.017765767043	246.806593284213	-95.7888	3.6723	3.976	3.1887	2.3184	1.481	3.1786	1.5972	2.6988	3.796	8.7303	10.2551	14.011	6.1259	2.9777	5.5401	5.7385	6.3372	3.244
evm.TU.LG18.1754	brown	88.2209441265579	59.1753749795067	29.0455691470512	30.1298058324554	107.328	397.181	173.448	273.159	209.281	544.303	27.475	87.4001	104.989	630.587	253.331	747.297	177.087	300.835	191.727	111.145	108.529	78.6407
evm.TU.LG18.1760	brown	36.6962044651254	19.391539991473	17.3046644736524	2.08687551782061	31.5407	24.1155	31.0155	27.6253	27.3414	36.9324	19.8985	28.1242	29.7024	34.7	30.5825	38.0287	27.8354	31.4624	28.8978	28.2735	25.9436	28.1839
evm.TU.LG18.1762	brown	161.699461397247	71.3321111928115	90.3673502044356	-19.0352	12.0005	13.0161	11.013	9.2143	9.9321	11.4652	11.4836	10.5192	7.2618	15.5983	11.7373	20.3959	11.5637	11.1381	9.9061	12.6397	13.0957	14.1899
evm.TU.LG18.1771	brown	88.8527220196043	73.0335443359207	15.8191776836835	57.2143666522372	13.2947	13.1492	14.0171	10.4445	12.1821	8.5764	14.314	13.3948	10.5903	36.5713	6.4008	45.9628	1.3832	4.4489	1.6563	0.9495	1.6059	0.5011
evm.TU.LG18.1804	brown	489.883554887224	152.763367970298	337.120186916926	-184.357	8.904	8.5015	8.4087	6.9695	6.5009	7.624	6.8483	6.0789	5.5305	11.1712	11.5933	14.2461	9.4704	7.9787	10.315	9.5422	9.2939	8.1802
evm.TU.LG18.1824	brown	371.074323886923	240.963022550111	130.111301336811	110.852	36.3579	26.6039	39.933	22.101	22.1481	24.4407	19.0957	19.571	17.1764	33.0268	40.6433	40.7914	23.6888	24.656	24.0794	17.8182	18.2324	19.1359
evm.TU.LG18.1848	brown	312.782946511926	196.43446085545	116.348485656476	80.0859751989748	71.5637	73.8644	76.0206	47.553	49.011	55.7163	43.0036	43.6845	41.2669	69.5444	64.6753	89.0224	57.5183	53.747	55.3515	52.6968	52.6472	48.5437
evm.TU.LG18.22	brown	30.8474925376477	11.8682967355478	18.9791958020999	-7.1109	35.5411	30.2949	27.1243	27.465	26.2161	24.1329	33.849	29.1103	25.4166	40.3513	33.0194	34.9804	18.9728	33.9293	29.0915	30.3402	33.7071	32.8642
evm.TU.LG18.229	brown	224.997589269954	130.303604495642	94.6939847743122	35.6096197213294	13.9333	9.5738	12.156	8.5306	8.157	10.1682	7.2154	7.5778	7.1734	11.2105	11.8567	12.8613	8.5181	9.9094	10.5188	7.9656	7.9987	8.372
evm.TU.LG18.262	brown	533.424230731418	289.622016754291	243.802213977127	45.8198027771638	18.3862	17.9789	25.3052	12.9981	11.6727	18.4662	11.3411	10.671	12.65	38.544	35.1547	51.1221	21.7999	22.6865	21.2152	18.1202	17.1199	17.3085
evm.TU.LG18.289	brown	21.6181470658679	9.09928282481352	12.5188642410544	-3.41958	13.4219	16.8696	14.2	17.3275	18.5518	18.8869	15.845	12.0183	13.5659	18.3948	15.81	19.7896	15.3275	14.0223	13.4668	14.3503	15.161	15.519
evm.TU.LG18.322	brown	639.448966078658	204.970291092489	434.478674986169	-229.508	2.055	3.36	2.7048	2.2589	1.2698	3.1908	0.8677	1.1137	3.6689	24.33	24.0542	32.4454	10.03	10.1679	10.814	7.0183	6.3288	9.7891
evm.TU.LG18.341	brown	390.34209726494	299.368824280889	90.9732729840515	208.395551296837	7.335	5.38	7.8058	3.8055	2.9244	3.0527	4.0427	3.9811	3.8977	9.2454	8.7309	10.3614	3.5215	3.3598	3.4502	4.5601	3.5194	4.8592
evm.TU.LG18.350	brown	343.794735414506	229.889367457554	113.905367956952	115.983999500602	4.9772	5.1447	3.6315	0.6531	0.9103	1.184	1.0115	0.9757	0.6222	5.3359	3.518	6.4447	2.1833	0.581	1.7462	1.2617	1.8258	0.6266
evm.TU.LG18.367	brown	227.339437220077	149.725159646813	77.6142775732639	72.1108820735489	12.1793	10.456	14.7446	9.4851	9.4688	11.2611	8.481	10.9061	9.1579	14.2202	16.8383	14.5471	10.4131	11.8621	11.2071	7.8815	7.6987	8.1999
evm.TU.LG18.394	brown	131.728628596676	82.382937568276	49.3456910284005	33.0372465398755	15.0436	12.5123	15.5717	10.9391	12.1464	12.2603	12.9284	11.122	9.9648	16.6239	14.4154	14.2035	12.8732	10.8111	13.0043	12.5085	13.0257	12.495
evm.TU.LG18.408	brown	225.985236310264	162.775920583851	63.2093157264134	99.5666048574372	8.5864	4.8208	9.4525	3.3381	1.8955	3.3285	2.6017	2.1334	1.8461	12.7338	6.5929	25.7696	3.6881	9.3458	3.727	3.8513	3.7068	3.5587
evm.TU.LG18.417	brown	323.179597833184	209.049582495625	114.130015337558	94.9195671580669	58.0721	43.4606	56.4813	27.6244	27.844	37.6992	23.7273	35.1464	25.6119	50.7751	58.3305	62.8954	30.4757	44.596	35.5677	26.0678	30.0119	32.3677
evm.TU.LG18.432	brown	352.090946525436	232.255385672896	119.83556085254	112.419824820356	2.7683	3.6765	2.3919	0.0684	0.1399	0.2047	0.4458	0.5623	0.1793	4.7682	6.1499	3.458	1.1299	0.8706	1.5431	1.1898	1.2627	1.1163
evm.TU.LG18.449	brown	454.470093775388	332.788249258549	121.681844516839	211.10640474171	23.4274	27.7057	22.1882	3.4335	4.3866	4.1725	2.5805	2.116	4.16	32.8284	41.6413	30.9236	6.6834	5.4597	7.0476	2.6946	3.0795	3.912
evm.TU.LG18.460	brown	268.106313866897	186.976023712212	81.1302901546858	105.845733557526	27.8095	27.7178	29.0627	19.8847	19.4953	21.7668	19.3845	14.5039	16.4201	37.3205	30.1484	45.809	15.6932	26.7548	17.7457	24.2694	27.0839	24.2633
evm.TU.LG18.501	brown	179.946353258786	110.973416412293	68.972936846493	42.0005	19.6138	15.3906	20.7202	9.861	9.6903	12.884	10.2223	14.0688	11.6745	16.0367	16.0982	27.869	11.9486	11.8025	11.0594	8.269	7.2579	6.7554
evm.TU.LG18.505	brown	206.095796414581	108.67554456955	97.4202518450309	11.2552927245193	27.9383	25.6334	32.0518	13.5571	14.4124	20.5272	10.0631	15.999	15.1268	29.6182	29.8334	36.3346	32.0609	26.0001	25.3095	17.0961	14.5396	15.1756
evm.TU.LG18.506	brown	385.627674989859	213.545714634179	172.08196035568	41.4637542784985	8.6418	7.1168	9.0458	3.5798	3.7101	3.5861	3.4699	3.4454	3.8913	8.6821	7.863	7.4351	4.9712	3.8958	4.9689	5.3481	4.4409	4.1248
evm.TU.LG18.526	brown	398.281	173.247762107193	225.033721170507	-51.786	0	0.4315	0.3223	0.249	0.1696	0.0828	0.1663	0.0909	0	886.798	443.219	1567.46	526.412	371.948	316.656	1.2826	0.5955	0.4778
evm.TU.LG18.534	brown	240.88816197233	111.833034427788	129.055127544542	-17.2221	0.0691	0.7368	0.8943	0.1417	0	0.7772	0	0.3105	0.6682	3.649	12.6649	16.9735	3.5627	1.7334	2.2923	3.2167	1.3073	0.3399
evm.TU.LG18.539	brown	183.16886705987	134.318734770956	48.8501322889144	85.4686024820412	1300.1	1203.58	1424.35	475.762	417.976	256.891	684.823	480.694	216.024	2138.17	681.594	2282.88	289.696	1060.72	343.153	711.793	675.08	404.834
evm.TU.LG18.541	brown	195.131276752395	154.707141619552	40.4241351328432	114.283006486709	399.705	403.14	494.64	168.474	112.817	50.6444	123.499	64.6477	31.9161	1163.68	209.562	1714.62	11.8337	503.023	33.5206	9.2989	18.2897	5.574
evm.TU.LG18.542	brown	334.054914812743	233.235500991314	100.819413821429	132.416087169885	4.0365	9.5686	8.7503	0.812	0.4979	0.2429	0	0.2669	0	519.656	258.674	641.189	3.5343	8.8196	2.9453	0.4706	0.9155	0.7791
evm.TU.LG18.558	brown	277.927532362718	161.187131127278	116.74040123544	44.4467298918386	14.6886	16.0325	17.732	5.3887	4.8253	8.4163	3.9185	2.4556	3.8477	17.9611	25.5711	16.8674	14.5298	10.3128	15.1938	5.8498	4.8392	5.1703
evm.TU.LG18.559	brown	226.671844548544	110.795145037695	115.876699510849	-5.08155	31.9814	42.9874	37.0351	12.4521	11.7169	19.511	4.5554	6.0633	6.8347	40.9144	68.3148	41.4287	43.4609	23.2094	35.8469	13.5549	15.8026	12.1371
evm.TU.LG18.570	brown	549.117157598844	119.78909704228	429.328060556564	-309.539	1.5275	1.3579	2.0149	1.1859	1.5584	3.5052	1.0752	1.3457	1.3314	16.9788	21.317	14.3468	2.2567	6.7832	3.7646	7.8002	7.3803	6.8677
evm.TU.LG18.595	brown	430.108529181224	279.687260910758	150.421268270466	129.265992640292	7.4052	9.5751	5.6994	0	0	0	0	0	0	9.7635	6.735	8.8861	0	0	0	0	0	0
evm.TU.LG18.641	brown	198.198320447857	123.843779480272	74.3545409675848	49.4892385126873	13.334	13.9914	15.6765	11.0389	10.8402	14.3307	8.5892	6.9245	5.8517	15.3868	17.1853	17.7829	10.6559	9.3618	10.3975	11.6661	12.2026	13.2913
evm.TU.LG18.661	brown	522.532850943893	175.269034985601	347.263815958292	-171.995	3.4228	6.8461	3.3145	5.0722	3.0906	4.5713	2.5414	1.2824	3.7818	12.9029	14.5451	18.985	7.0274	7.0633	7.1719	7.4431	7.9987	5.5218
evm.TU.LG18.782	brown	226.188659451893	172.601383922245	53.5872755296484	119.014108392596	156.428	146.412	152.785	99.2847	59.9139	173.844	6.324	69.5302	78.7032	247.853	159.839	359.264	91.6859	114.245	80.0796	112.427	73.7071	68.6526
evm.TU.LG18.798	brown	322.860629129389	230.315679941977	92.5449491874118	137.770730754565	11.6582	12.831	11.4735	5.197	5.6028	5.395	5.6359	4.4458	3.9538	14.8807	12.6546	23.5158	9.0292	5.9215	6.7699	8.1143	8.9757	9.0165
evm.TU.LG18.863	brown	487.416544399205	346.779849070704	140.636695328501	206.143153742203	11.3089	10.8997	14.3467	0	0.1248	0	0	0	0.128	19.8544	14.8341	14.9704	0	0	0	0.118	0	0
evm.TU.LG18.885	brown	363.686547637678	291.039560779748	72.6469868579297	218.392573921819	4.7233	3.2108	4.2617	1.0546	1.0488	0.9663	1.6567	1.3116	0.6272	12.1461	7.3467	14.5363	0.8343	1.2552	0.4192	1.9823	2.2205	1.3674
evm.TU.LG18.932	brown	460.420959975824	222.18310354951	238.237856426314	-16.0548	4.1769	8.6094	8.6406	7.8169	7.3156	9.109	1.9347	3.3534	3.1087	183.35	103.466	250.676	59.6875	57.4607	60.6132	10.9617	8.9295	10.0754
evm.TU.LG18.94	brown	60.7232438320621	23.7495149006867	36.9737289313754	-13.2242	8.4177	5.2697	10.3917	5.7167	4.4133	9.096	4.4488	6.463	5.4805	5.5269	11.4709	6.0891	5.4768	7.1413	5.3658	4.2882	5.1117	4.4931
evm.TU.LG18.950	brown	21.342847828991	5.39229307968186	15.9505547493091	-10.5583	31.0514	22.3294	34.4479	18.777	21.3092	25.9535	22.0601	29.368	22.254	28.1136	31.4584	23.9924	23.8096	23.5695	22.5972	33.7719	26.9455	26.4649
evm.TU.LG18.958	brown	195.968779916088	119.143532144534	76.8252477715544	42.3182843729793	13.3081	18.7143	15.7505	4.7401	5.3907	10.3516	4.3486	7.5704	11.1933	17.3929	15.6911	16.68	3.5573	5.7164	5.3015	9.3828	10.6413	8.1352
evm.TU.LG18.990	brown	89.4893444776918	45.8458199361162	43.6435245415756	2.20229539454051	60.864	87.4727	84.2894	32.7165	25.7622	60.7377	53.4501	35.4253	36.5503	90.881	136.587	28.8271	20.1579	35.5024	34.8813	24.3463	28.3156	37.803
evm.TU.LG19.1004	brown	422.069791490501	322.431034707625	99.6387567828758	222.792277924749	4.2504	4.2907	4.1258	1.4042	1.7185	1.9529	1.6108	1.6802	1.8587	7.1643	6.4226	5.0485	1.6917	1.4283	1.9925	1.6954	1.8939	1.826
evm.TU.LG19.1010	brown	183.32512213356	103.86250870958	79.4626134239805	24.3998952855992	13.1092	10.0558	13.8994	9.9602	10.5311	11.6797	6.8109	5.9017	6.1182	13.1239	14.7091	13.1089	10.6627	9.5872	12.5289	9.1317	9.3385	10.389
evm.TU.LG19.1081	brown	89.6413364153274	62.5070398777353	27.134296537592	35.3727433401433	21.9632	21.7724	18.8926	13.5194	10.6077	13.4123	12.0422	15.7842	22.4662	29.4402	22.3185	34.5654	4.3555	5.8797	3.8824	18.6644	18.4769	16.3127
evm.TU.LG19.1113	brown	508.607859698724	244.49	264.117710387224	-19.6276	6.1009	6.0909	7.4789	2.0542	2.2308	2.7524	2.8304	2.1099	1.9844	24.0812	22.7265	19.8228	5.1066	6.0933	4.0592	8.5878	7.7316	7.5452
evm.TU.LG19.113	brown	508.406007528827	371.432404650576	136.97360287825	234.458801772326	6.4598	6.2528	5.8621	0	0	0	0	0	0	8.179	9.7439	9.0952	0	0	0	0	0	0
evm.TU.LG19.1135	brown	205.61988988353	99.445474044592	106.174415838938	-6.72894	537.468	353.675	595.426	346.894	318.847	411.098	176.713	274.418	232.961	606.095	812.079	586.567	506.032	639.93	479.871	227.764	187.204	209.622
evm.TU.LG19.1136	brown	206.748350665116	79.977295848755	126.771054816361	-46.7938	50.4762	173.263	105.649	17.8654	16.0799	40.8641	5.6764	9.2463	5.0226	1051.33	428.512	336.575	286.871	241.719	224.491	23.0379	20.0754	21.9162
evm.TU.LG19.1139	brown	65.4085196475856	27.8025096904196	37.606009957166	-9.8035	18.1407	14.2832	22.4565	11.6096	12.2282	16.5246	9.7244	14.5156	13.2797	14.4971	19.2536	15.1342	16.5273	15.1762	15.5516	14.595	15.034	13.52
evm.TU.LG19.1158	brown	267.915087420409	154.094697388202	113.820390032207	40.2743073559942	29.3638	21.6817	41.7302	13.3888	15.7287	20.7171	14.0711	17.8438	12.7893	34.4171	37.2867	25.2476	14.8572	21.4098	18.5279	15.85	16.4434	15.1569
evm.TU.LG19.1162	brown	348.855528902714	246.70719766196	102.148331240754	144.558866421206	25.044	21.7917	23.3605	11.8949	11.1849	17.0792	3.6781	4.9149	6.4814	27.6598	35.642	32.5645	14.7928	12.1718	15.4593	4.7927	2.9262	4.7608
evm.TU.LG19.1185	brown	428.031100606309	335.767938058743	92.2631625475658	243.504775511178	346.01	617.442	593.119	41.7266	35.0186	72.4175	72.6157	103.722	43.9426	1164.8	934.889	918.011	110.383	83.5907	109.674	92.2065	105.501	121.219
evm.TU.LG19.1191	brown	149.045075042534	93.5795133682262	55.465561674308	38.1139516939182	18.0999	13.4335	19.3458	12.7881	12.6675	11.31	12.3319	10.7957	6.5165	23.7474	16.5207	15.0397	9.0382	12.6422	9.9177	10.4908	12.3898	10.3369
evm.TU.LG19.1203	brown	181.131842019648	105.450510245135	75.6813317745127	29.7691784706223	6.8757	4.8454	9.2258	4.861	4.6321	4.8105	4.1386	3.8441	4.0596	9.5586	8.2291	7.3188	4.992	7.1887	5.6254	6.6369	5.2449	4.4185
evm.TU.LG19.1205	brown	453.021617739781	185.272671495646	267.748946244134	-82.4763	1.7053	2.2739	2.4892	1.7193	2.9288	2.1956	1.9949	1.1236	1.2959	12.6098	6.0468	15.2416	4.8896	6.2575	5.3227	2.593	2.7827	3.473
evm.TU.LG19.1210	brown	39.3622360682384	12.3594145176598	27.0028215505787	-14.6434	21.8652	25.3575	30.643	22.5826	23.6075	29.6307	11.5791	9.7148	12.6346	25.5933	22.4247	26.4435	16.7212	18.3864	16.7702	23.5596	24.5638	24.4993
evm.TU.LG19.1224	brown	315.178662631903	197.313250130333	117.865412501569	79.447837628764	13.6453	16.2243	14.8577	9.8381	9.4426	9.9854	10.6712	7.9969	8.9788	19.2986	18.0725	21.9421	11.8553	9.5925	13.5164	12.1934	11.7468	15.9691
evm.TU.LG19.1263	brown	338.967958239963	219.074496828397	119.893461411566	99.1810354168312	31.5299	69.0732	80.6135	7.4647	5.0863	14.5187	5.4486	9.4908	10.5259	780.746	440.38	1631.9	149.663	204.978	145.456	27.5056	17.1922	20.0718
evm.TU.LG19.1318	brown	187.888071828412	120.437933442819	67.4501383855927	52.9877950572262	35.2495	42.7603	80.697	31.5453	19.5043	63.4075	9.5892	31.2691	20.9292	59.1	145.923	130.983	18.5798	38.0003	18.4351	34.3927	33.8173	29.0925
evm.TU.LG19.1322	brown	227.863253874997	88.4226588469748	139.440595028022	-51.0179	15.1332	13.8893	18.375	9.1326	8.8836	14.8211	5.3016	7.4179	5.5769	20.2243	26.4339	15.9716	13.9673	22.28	15.5598	9.7642	8.9738	7.5841
evm.TU.LG19.1354	brown	166.61410954316	114.169972645338	52.444136897822	61.7258357475157	3.9331	6.0235	6.8342	0.7237	0.2465	3.7391	0.3296	0.024	0.0919	73.3612	49.418	472.472	35.7613	28.111	23.648	0.8049	0.2697	0.2104
evm.TU.LG19.1357	brown	32.8468484556408	20.9517087245644	11.8951397310764	9.05656899348799	20.3284	21.2302	18.6899	24.5012	19.825	26.3208	25.5751	30.1986	22.7704	30.4838	24.4834	41.8956	29.2226	28.685	17.5857	21.2711	17.9387	17.7711
evm.TU.LG19.1367	brown	65.129371976087	27.8660093415034	37.2633626345836	-9.39735	35.9397	39.3441	34.4708	25.4343	21.1107	19.5737	36.6056	28.4265	31.3024	34.818	32.5338	48.0785	16.1411	18.5411	17.7385	30.9974	35.344	28.3342
evm.TU.LG19.1376	brown	186.786178771013	125.413411636095	61.372767134918	64.040644501177	48.1373	42.2779	47.0135	37.2716	40.2012	48.6227	34.7459	31.1516	27.9603	49.3539	54.6518	52.1029	42.6768	31.83	37.7845	37.6918	34.5863	37.224
evm.TU.LG19.1384	brown	103.931158907623	58.6590694998202	45.2720894078031	13.3869800920171	23.009	20.4539	22.3965	16.2734	14.4393	24.607	11.2896	17.633	13.6794	19.3215	24.9	24.7656	12.7494	18.3741	19.2844	14.164	13.931	13.3833
evm.TU.LG19.1404	brown	139.930712423576	109.535225055981	30.3954873675944	79.1397376883867	12.3484	11.2006	19.0278	17.3748	15.0897	19.703	13.9545	18.5764	21.1451	34.1448	42.3057	54.7467	4.4028	14.0053	7.1419	13.8556	14.274	9.6188
evm.TU.LG19.1441	brown	389.158911327878	199.006920477606	190.151990850272	8.85492962733395	8.9531	10.1144	6.6881	4.0185	4.5962	4.8655	3.5475	3.3544	2.5065	45.9878	22.8652	80.4872	26.0646	17.8825	18.3844	5.8223	4.3152	5.2327
evm.TU.LG19.1454	brown	368.468620459653	201.359608694926	167.109011764726	34.2505969302001	12.5268	20.7818	17.32	5.2421	2.074	19.8116	0.8472	1.0807	0.5316	3798.27	2076.13	7635.9	1537.42	1209.86	1029.21	44.5355	37.6413	28.0144
evm.TU.LG19.227	brown	64.0534180085337	30.4403363030414	33.6130817054924	-3.17275	8.1345	9.3449	10.4704	7.0614	6.8237	9.7294	5.2749	4.5012	3.2288	8.6861	9.6358	9.4909	5.9738	10.0508	6.6709	7.6888	6.8433	8.7462
evm.TU.LG19.269	brown	223.108750864701	142.651371259456	80.4573796052451	62.1939916542108	108.416	78.8623	109.378	62.8477	60.3969	73.8996	70.0619	89.9108	76.9671	120.119	129.362	120.718	85.9576	65.1739	78.6123	89.297	89.8937	89.1262
evm.TU.LG19.289	brown	185.210049649734	130.055353615402	55.1546960343325	74.9006575810692	7.9968	7.0462	6.7871	5.4309	6.097	6.5385	6.5132	6.5038	6.6141	8.6197	8.715	14.0291	7.7394	6.1906	8.0003	5.4271	5.3743	5.1138
evm.TU.LG19.345	brown	136.40481275025	94.2450515278056	42.1597612224443	52.0852903053612	17.1948	13.4015	19.3331	13.2921	16.1108	17.1953	13.1712	12.2348	11.2877	20.058	17.3715	19.2348	12.3856	14.9894	15.2591	14.0321	14.3844	13.9861
evm.TU.LG19.371	brown	376.754114635774	267.329809857589	109.424304778184	157.905505079405	6.5076	5.1422	7.742	0	0.1895	0.1849	0.1858	0	0	40.6359	33.1477	28.98	0	0	0	0	0	0
evm.TU.LG19.372	brown	373.742002687624	289.794376389928	83.9476262976955	205.846750092232	9.3972	14.9588	10.4481	0	0	0	0	0	0	56.3716	34.7604	43.8469	0	0	0.2198	0.2166	0	0
evm.TU.LG19.405	brown	313.345738593716	191.112733072077	122.23300552164	68.879727550437	5.4759	2.4339	5.0984	0.2443	1.4979	0.7306	0.4895	1.2042	0.2559	4.5628	6.8743	4.3426	1.4664	2.5096	2.634	1.2976	1.7526	2.2264
evm.TU.LG19.457	brown	262.864813384437	99.1815721523133	163.683241232124	-64.5017	19.0791	11.1754	11.7849	7.5867	9.6152	11.801	8.9709	5.1533	6.5188	26.0465	26.8212	18.5996	12.8673	7.7208	11.9	15.6819	16.7972	14.2672
evm.TU.LG19.508	brown	205.994985675324	164.795024148192	41.1999615271321	123.59506262106	5.5971	5.0552	4.3707	1.3781	1.7372	1.5116	5.4779	2.8687	2.3587	7.2826	6.4417	9.8866	1.6548	1.2587	1.8914	2.4404	2.684	1.8512
evm.TU.LG19.511	brown	71.5331601312441	27.908525458139	43.6246346731052	-15.7161	15.7538	12.1691	15.7227	12.0564	13.8878	13.9709	8.2284	7.6754	8.8776	12.4373	14.995	14.3306	16.6285	12.4673	12.5221	8.6868	9.5524	9.7232
evm.TU.LG19.531	brown	437.330754094443	252.648302342446	184.682451751997	67.9658505904496	3.3219	3.4528	2.9524	1.3108	1.3933	1.4377	1.1822	1.551	1.4559	7.2532	5.8249	11.2351	4.1512	2.437	4.292	1.9751	2.0691	1.9368
evm.TU.LG19.551	brown	501.325222532288	283.401706890933	217.923515641356	65.478191249577	7.1371	5.9521	8.721	0.8303	0.6172	0.9785	0.4539	0.0827	0.0791	19.5129	24.6737	17.941	3.9654	5.2445	4.5141	4.0831	5.803	2.1728
evm.TU.LG19.577	brown	370.131833709816	240.074848852615	130.057	110.017863995415	54.5958	45.6068	58.1656	36.7388	32.0156	51.5527	27.1884	37.4438	32.0914	71.3731	79.115	114.465	47.7579	54.6379	49.373	42.291	34.6143	38.3224
evm.TU.LG19.644	brown	545.353443385037	165.014792036325	380.338651348712	-215.324	0.7526	0.7907	0.8519	0.351	0.5381	0.5949	1.0551	0.6921	0.2574	24.3117	29.0789	26.7987	4.3986	4.7051	4.06	8.8141	8.9938	10.1361
evm.TU.LG19.694	brown	504.223407481822	380.529306619327	123.694100862496	256.835205756831	9.1939	6.8108	10.8531	0.3493	0.3571	0	0.3501	0	0	14.8155	17.2489	15.0368	1.0487	0.5128	1.0274	0.8436	0.7162	0.6704
evm.TU.LG19.714	brown	351.687164406943	140.90083530274	210.786329104203	-69.8855	12.545	8.6885	16.7471	10.104	7.9318	9.5768	7.0067	8.2498	7.6892	16.2157	19.5385	23.7625	12.7147	11.1278	14.425	13.6188	11.7351	13.6018
evm.TU.LG19.715	brown	414.531275681635	159.473122308288	255.058153373347	-95.585	0.2098	0.2611	0.5432	0	0.088	0.1717	0.0431	0.0472	0.1353	9.9528	6.9707	10.5119	0.0646	1.3057	0.1688	3.5338	2.603	4.7079
evm.TU.LG19.732	brown	10.5046331626603	2.74084185353225	7.76379130912803	-5.02295	9.2191	12.4135	9.9926	9.0408	9.0982	14.7008	8.9202	6.0953	7.1416	14.466	8.7906	8.3296	8.768	5.8525	6.2723	8.0608	9.4095	11.6103
evm.TU.LG19.747	brown	216.405706759698	67.2415631239246	149.164143635774	-81.9226	6.0449	3.5585	6.2617	3.3902	4.7891	5.1393	3.0382	3.2009	2.5127	7.1527	7.975	5.3903	4.7782	5.5291	6.8362	4.4993	4.9159	4.5222
evm.TU.LG19.781	brown	148.268336030533	61.3649030526816	86.9034329778513	-25.5385	7.2418	4.417	5.3176	4.6637	5.1547	4.8665	4.293	3.446	2.7276	7.8305	7.0689	8.3728	5.4941	3.5554	4.7315	6.2333	5.503	7.0243
evm.TU.LG19.811	brown	241.800339077479	142.554307273347	99.2460318041323	43.3082754692144	19.3703	15.5922	31.2944	7.0414	6.5571	11.5457	7.84	10.8002	4.0991	18.0123	33.9947	22.1092	10.686	17.9147	12.4253	7.557	8.9818	8.1072
evm.TU.LG19.818	brown	407.900720852601	179.895382806753	228.005338045848	-48.11	25.1866	19.597	27.9976	14.321	12.6607	20.2317	12.9184	14.3081	9.8966	29.0348	34.3176	30.997	19.0339	24.901	22.3367	20.6001	21.2576	21.2696
evm.TU.LG19.822	brown	331.761927632508	262.371518214249	69.3904094182592	192.98110879599	4.9866	6.7763	4.3973	1.6292	1.7651	2.0469	1.5347	1.3923	2.7999	6.3832	7.2079	10.8851	2.2497	1.8494	2.3319	1.9199	1.8036	2.5949
evm.TU.LG19.846	brown	162.889973920543	113.536070028669	49.3539038918737	64.1821661367956	8.2029	6.1617	10.8664	7.0269	7.5261	9.8386	6.7463	3.3883	3.4612	35.3926	18.553	167.355	13.0573	11.9817	8.7038	9.6729	10.8472	12.2327
evm.TU.LG19.868	brown	382.00278250043	267.417154834249	114.585627666181	152.831527168068	8.5571	8.283	4.3562	0.1951	0	0	0	0	0	7.4856	11.7517	9.1274	0	0	0	0	0	0.1872
evm.TU.LG19.899	brown	367.991533785138	273.157792529782	94.8337412553558	178.324051274426	18.6849	22.6688	16.1325	6.7797	7.3369	6.6805	5.7547	4.6605	6.157	30.7392	18.0634	23.9826	7.6418	6.0098	7.7671	6.2403	6.922	6.4029
evm.TU.LG19.900	brown	186.40269529524	90.2407198834318	96.1619754118081	-5.92126	16.5184	16.3192	16.1961	15.399	14.9289	17.2362	9.5309	11.2059	12.3394	19.9322	17.8531	21.7906	15.6634	13.8867	15.7993	14.6552	16.5967	16.8029
evm.TU.LG19.913	brown	410.956367779863	230.949492830651	180.006874949212	50.9426178814394	18.1764	28.2764	25.815	4.8345	3.706	13.9452	1.7302	1.5133	1.9902	186.029	96.5066	288.717	38.6137	90.223	44.6866	17.5114	12.7427	9.2772
evm.TU.LG19.934	brown	155.606149385071	72.9140651053782	82.692084279693	-9.77802	9.2931	11.5272	10.0634	4.7116	3.4559	5.3059	12.22	8.4413	9.2353	18.6385	16.7499	22.7181	5.5326	5.5326	4.9993	13.4386	14.602	12.6577
evm.TU.LG19.942	brown	24.7830450147159	11.4368039014096	13.3462411133063	-1.90944	10.5479	13.5713	11.5772	26.1988	24.8126	39.8589	21.1524	18.0954	21.2237	34.9014	30.3009	34.4409	14.7726	14.8038	11.446	14.0968	13.0987	12.9442
evm.TU.LG19.949	brown	76.8147635359864	27.4918849849058	49.3228785510806	-21.831	224.472	156.905	212.7	166.797	180.17	208.303	105.37	161.337	140.462	197.519	270.742	181.847	191.982	248.723	228.137	111.358	122.127	117.704
evm.TU.LG19.955	brown	135.951484258829	66.5161346115932	69.4353496472359	-2.91922	21.6978	18.4834	22.5131	22.0039	22.3587	31.5212	13.6406	16.6329	19.6338	32.9238	41.3393	37.0435	15.816	31.185	16.6416	17.4484	20.0921	21.0199
evm.TU.LG19.959	brown	397.89056090459	227.557694343154	170.332866561435	57.2248277817187	2.9838	2.4884	3.3396	2.6193	2.4836	3.0523	1.3914	1.5904	1.0582	14.1167	8.2273	23.6829	6.1576	5.0953	4.9809	3.2616	2.0702	2.1801
evm.TU.LG19.973	brown	321.430091201103	193.203729730141	128.226361470963	64.9773682591777	23.5636	16.5274	25.9117	12.2269	11.0686	13.0972	5.391	6.583	13.0318	29.0666	37.1886	23.732	15.8348	12.3747	17.877	15.3193	15.2542	12.871
evm.TU.LG19.986	brown	351.190568899747	159.092849192143	192.097719707604	-33.0049	17.2369	21.9132	19.1989	14.0709	17.491	22.1828	11.0514	8.3329	11.5564	46.8488	30.9825	78.4654	38.6711	17.4903	22.7418	26.2639	22.9987	18.244
evm.TU.LG19.987	brown	407.300776033527	253.278657483609	154.022118549918	99.2565389336907	9.9759	7.6666	8.9426	2.311	2.8007	1.8764	2.2166	1.2298	1.5914	11.9012	6.5531	9.7621	2.9979	2.6491	2.1361	2.4554	2.538	2.0273
evm.TU.LG20.1076	brown	198.087198714926	116.630179100795	81.4570196141316	35.1731594866633	5.6722	7.153	3.9416	0.812	0	0	0	0	0	9.1556	1.47	5.3186	0.8125	0.2649	0.9287	0.3921	0	0.1298
evm.TU.LG20.108	brown	207.908758629015	140.700677692701	67.2080809363143	73.4925967563863	18.7055	10.089	27.2835	14.1232	13.7004	20.5323	4.6815	5.7089	7.4561	23.9136	27.0065	26.9018	12.4328	14.3828	12.6477	7.6365	8.3617	8.2408
evm.TU.LG20.110	brown	197.251277300554	56.9056737606059	140.345603539948	-83.4399	3.1322	2.6837	3.1197	6.388	3.2843	8.377	1.8622	2.1632	2.9209	12.6272	14.337	15.469	4.6778	2.1973	1.9736	10.7699	9.6432	5.4234
evm.TU.LG20.1114	brown	49.6184712394833	27.2387781438223	22.3796930956611	4.85908504816122	462.704	493.071	414.678	445.772	314.135	649.382	102.663	420.242	406.702	492.769	355.432	855.762	250.53	285.282	211.658	217.005	161.47	136.605
evm.TU.LG20.1184	brown	122.451429931695	67.5368353407153	54.9145945909798	12.6222407497354	12.1225	8.7901	10.0855	7.7059	5.9319	7.0514	7.9174	6.9463	9.6079	10.933	12.137	13.1891	6.9908	8.5427	8.2238	9.2804	9.4984	11.0904
evm.TU.LG20.1208	brown	86.3119105163498	38.0113118843924	48.3005986319575	-10.2893	2.5688	2.7149	2.0468	0.8492	0.419	1.7226	3.3744	2.1815	3.5286	94.0846	27.3837	9.042	2.1535	6.2465	2.7271	7.0709	6.5131	2.7533
evm.TU.LG20.1242	brown	353.592275244238	266.998497278871	86.5937779653669	180.404719313505	9.5224	9.3681	7.6788	5.3138	5.5146	6.9694	2.048	1.7241	2.1416	18.367	14.5919	13.3486	5.1688	4.8198	5.4097	3.2572	2.5977	3.059
evm.TU.LG20.1247	brown	182.413051009165	100.549291626774	81.8637593823909	18.6855322443833	6.3722	6.5423	7.0844	4.3846	4.9506	4.1194	2.5696	2.8787	1.9075	5.8339	5.0645	8.0575	5.0723	4.0117	5.0743	3.2719	3.5857	3.0982
evm.TU.LG20.1259	brown	21.0801895871445	11.7233837338285	9.35680585331602	2.36657788051245	13.6742	17.3365	14.8094	14.1976	14.3167	15.1256	14.3541	11.0411	12.929	18.0483	14.083	15.9738	16.0297	11.2467	13.9599	11.7953	12.5821	15.2844
evm.TU.LG20.1288	brown	13.6154861054387	7.29508289174516	6.32040321369349	0.97467967805167	11.1061	13.4146	9.7721	14.0508	13.7343	12.1761	19.3024	11.1396	12.6353	16.974	11.504	20.5583	8.9725	10.3995	10.1181	12.7328	11.7837	14.3147
evm.TU.LG20.1300	brown	396.411150521599	284.947148982115	111.464001539484	173.48314744263	3.5461	4.576	3.532	0.1174	0.1199	0.3511	0.4704	0.5143	0.8608	5.6881	6.4899	4.1729	0	0	0	0.2267	0	0.1126
evm.TU.LG20.1310	brown	379.974868701575	273.814973256058	106.159895445516	167.655077810542	14.6421	13.6836	11.0313	4.0443	4.7241	10.7535	2.7018	3.3759	3.2288	19.6409	24.1529	22.5259	8.9607	5.2767	7.7407	4.0924	9.6727	4.989
evm.TU.LG20.1311	brown	413.628646644636	302.532495589828	111.096151054808	191.43634453502	22.4956	20.3525	23.997	8.3302	12.2826	11.574	3.9685	3.8899	7.0117	31.9912	33.1744	26.5789	9.326	4.0089	9.9068	7.3866	10.6382	11.0061
evm.TU.LG20.1332	brown	392.109030991049	306.674424390403	85.434606600646	221.239817789757	3.3189	3.2974	3.1112	0	0	0	0	0	0	4.2471	3.9557	8.0589	0	0	0	0	0	0
evm.TU.LG20.1426	brown	106.641527168703	31.486947658074	75.154579510629	-43.6676	6.2752	2.7892	8.1848	4.905	5.9533	3.3624	0	0	0	8.0485	9.8389	7.4584	6.0967	12.2994	9.0161	0	0	0
evm.TU.LG20.1431	brown	172.962726754385	100.822653227754	72.1400735266311	28.6825797011233	15.1703	14.8159	16.6881	10.0545	10.5227	14.678	9.5928	13.1264	11.2298	14.3475	21.166	17.7181	8.3814	7.5116	7.4074	8.7813	7.6216	8.4339
evm.TU.LG20.1472	brown	465.571631578912	369.969050763856	95.6025808150561	274.366	7.0499	10.1236	7.9671	0	0	0	0	0	0	16.0109	12.3617	16.6592	0	0	0	0.1343	0	0
evm.TU.LG20.1514	brown	429.150865478997	263.150872445065	165.999993033932	97.1508794111331	46.0681	45.2102	44.6822	13.7032	10.7391	18.7227	6.8858	9.0166	7.954	57.8895	47.6584	37.2339	10.0139	13.8001	13.9821	8.914	6.7568	8.663
evm.TU.LG20.1515	brown	327.236770177092	218.749295259389	108.487474917703	110.261820341686	13.7415	10.5885	9.954	5.2456	5.0873	8.1429	2.0608	1.9266	2.6859	15.8003	12.0085	12.7175	3.1762	4.4331	2.5713	5.4122	3.1467	2.0018
evm.TU.LG20.1538	brown	361.193993993856	230.945640653563	130.248353340292	100.697287313271	26.5271	29.6463	26.5766	8.7093	10.3226	11.5682	3.8433	4.2719	6.179	36.9363	31.7196	20.86	5.6606	10.2895	10.1517	7.6869	5.3072	6.3938
evm.TU.LG20.229	brown	192.515595429049	98.561173262667	93.9544221663823	4.60675109628465	36.9435	25.3727	42.7298	20.0362	20.6159	25.5812	19.2927	27.8378	19.4471	34.6994	45.1212	35.3813	23.0503	33.0788	26.0947	29.7973	31.5291	27.0857
evm.TU.LG20.234	brown	291.295060552048	200.725604142767	90.5694564092813	110.156147733486	67.5659	58.6291	62.1396	40.8848	50.0649	42.0691	26.6151	36.6834	35.5419	76.7646	62.733	98.3117	55.1566	49.2958	46.3558	54.0003	50.3428	42.4446
evm.TU.LG20.250	brown	45.9004720510782	11.6888539017546	34.2116181493236	-22.5228	13.5998	12.2905	13.1829	12.3548	12.6012	14.0661	10.8313	11.8138	11.6097	12.4884	15.2539	12.2841	13.6322	12.5309	15.3199	10.5896	10.7623	9.6415
evm.TU.LG20.262	brown	228.459441093351	144.699322378215	83.7601187151354	60.9392036630799	9.8957	13.0957	9.9901	7.1203	6.4793	11.3138	4.8335	6.4924	6.9317	31.7281	22.6367	108.538	20.6157	14.2947	15.1316	11.6253	10.0766	10.9749
evm.TU.LG20.274	brown	229.667459357824	124.444961727806	105.222497630018	19.2224640977885	8.5154	7.963	14.3194	2.7683	2.2033	3.6201	3.911	1.9142	1.6644	10.2649	12.6381	8.3233	2.7927	4.6629	3.5815	6.6849	5.303	7.4894
evm.TU.LG20.302	brown	487.426070067179	358.743575501672	128.682494565507	230.061080936165	10.6309	12.9286	12.77	3.3578	4.0512	4.8333	4.0225	2.5723	2.4338	23.6064	27.2747	29.0573	4.964	5.2374	6.039	6.5597	6.366	5.8862
evm.TU.LG20.31	brown	694.791918598709	203.989366537685	490.802552061024	-286.813	16.164	21.3669	19.0269	13.5948	13.4272	16.3471	13.8658	8.7596	7.8985	73.7482	53.2484	87.7377	38.7893	35.7208	39.0853	26.6266	28.7253	31.641
evm.TU.LG20.318	brown	197.966900583665	128.583981581494	69.382919002171	59.2010625793233	17.3919	15.6068	16.831	14.0571	12.2481	10.6987	11.6218	9.5892	7.125	18.4308	15.5484	20.6443	8.5046	14.0386	12.4807	9.0829	8.3536	6.6627
evm.TU.LG20.324	brown	458.080677855836	235.470782383715	222.609895472121	12.860886911594	6.162	5.7968	7.061	3.1762	3.6854	3.8708	3.9362	2.5216	2.0741	11.7906	12.6067	20.4023	4.6866	8.0328	6.5283	5.8986	6.9359	6.8752
evm.TU.LG20.334	brown	547.640562642606	184.00554954063	363.635013101976	-179.629	29.9	20.1932	33.3246	6.2473	6.2417	6.6492	7.245	6.2292	4.1926	60.2477	69.1794	70.7406	19.5436	34.0693	22.984	24.883	32.3777	44.6527
evm.TU.LG20.362	brown	389.964619709678	302.582275515735	87.3823441939425	215.199931321793	51.4896	48.8187	52.8802	32.1454	29.4172	34.263	30.5269	34.1293	34.2849	70.515	76.0576	107.228	38.9827	36.2806	39.2701	33.6338	34.987	28.5322
evm.TU.LG20.466	brown	116.928777369774	46.9934534586949	69.9353239110796	-22.9419	18.8182	17.4847	20.5662	14.4927	14.5693	14.3189	13.4097	13.589	9.9765	17.091	17.4718	20.3666	17.4853	18.3482	18.1486	16.5019	16.0751	16.2398
evm.TU.LG20.51	brown	507.031165742895	190.705	316.326498679795	-125.622	0.0502	0.0669	0.0333	0	0.0175	0.0856	0.0086	0	0.009	14.6829	7.4255	21.6706	5.1277	5.1153	4.9649	3.8222	2.2436	3.772
evm.TU.LG20.528	brown	39.0555040584307	14.1248478946823	24.9306561637485	-10.8058	6.6304	6.3853	9.906	4.6765	3.1141	8.7608	5.0413	7.6853	5.3459	7.5841	11.8253	6.2325	4.0413	5.4776	4.5846	6.5019	7.7713	7.6143
evm.TU.LG20.595	brown	294.085355928246	178.09006745813	115.995288470117	62.094778988013	2.5839	3.924	4.9328	1.3254	0.4516	3.0837	0.5534	1.2101	1.0417	30.5596	30.7589	100.564	13.7598	11.9972	7.688	8.0015	7.0194	3.8152
evm.TU.LG20.704	brown	306.150975974349	219.385038118054	86.7659378562946	132.61910026176	2.5839	4.0835	2.9549	0.2945	0	0	0	0	0	222.269	104.711	354.987	0	0.1921	0.2888	0.2845	0.3019	0
evm.TU.LG20.759	brown	340.275017909967	272.32519369426	67.9498242157066	204.375369478553	16.0461	10.8765	10.1887	0.6173	0.2103	0.4104	0	0	0.2156	36.3623	17.6789	23.4911	0.1544	0.4027	0.4035	0.1988	0	0.1974
evm.TU.LG20.792	brown	129.739843309574	79.5879782383827	50.1518650711917	29.436113167191	76.8554	65.4157	77.8637	61.5047	58.7772	64.4768	63.5059	71.4097	61.9492	70.2427	80.2185	83.7337	58.4461	56.5259	56.377	68.9353	61.5896	65.0122
evm.TU.LG20.850	brown	480.138078742637	363.008267700977	117.12981104166	245.878456659317	7.1246	6.3334	6.157	2.9559	3.1311	3.5637	2.1004	2.4436	3.3509	11.8578	10.1105	12.7738	4.4972	4.2073	3.3193	4.2049	4.352	3.2745
evm.TU.LG20.851	brown	310.363267383286	175.942321205192	134.420946178093	41.521375027099	31.8799	24.701	33.5593	20.8766	20.7094	23.7608	15.7883	17.9723	14.9715	28.8024	33.0395	28.2561	22.7897	22.3496	22.1563	21.3354	20.874	21.914
evm.TU.LG20.941	brown	315.467570026897	211.200550044458	104.267019982439	106.933530062019	0.9639	1.1833	1.5544	1.2243	1.0588	1.2208	0.5191	1.3414	1.579	112.454	51.5704	192.644	8.0926	6.405	6.0936	9.6426	6.4196	7.0934
evm.TU.LG20.972	brown	18.9983409903256	5.4036806742555	13.5946603160701	-8.19098	79.8693	94.2634	73.8817	52.043	52.0658	41.4188	115.123	116.047	134.353	123.089	71.8491	143.242	31.3939	67.8178	44.8989	81.3095	85.194	71.183
evm.TU.LG21.100	brown	301.492058188694	198.536062330835	102.955995857859	95.580066472976	3.1245	6.4264	3.6612	0.44	0.3854	0.2507	0.063	0.0689	0.2634	5.6484	3.7861	4.7638	0.566	1.1071	1.3556	0.6071	0.451	1.2061
evm.TU.LG21.1018	brown	282.463570151296	183.934397210453	98.529172940843	85.4052242696096	10.7277	8.2197	11.1486	5.6657	7.011	8.3116	2.5233	3.0204	2.6386	10.3021	13.1406	12.1062	6.0275	6.8611	7.6185	3.4177	2.6033	3.2908
evm.TU.LG21.1110	brown	464.554331690414	333.043141379749	131.511190310665	201.531951069084	13.6467	11.8458	15.5752	0	0.0337	0	0.033	0	0.0345	24.0164	16.2654	16.3989	0.0247	0.0645	0.0323	0.0636	0	0
evm.TU.LG21.1131	brown	6.46710181107916	2.01544806169572	4.45165374938344	-2.43621	29.7368	26.0322	30.626	25.9191	25.9051	31.1273	24.9876	29.6234	26.015	25.8963	28.3196	31.128	27.5269	27.3139	28.8903	31.0765	26.5675	28.4325
evm.TU.LG21.1140	brown	486.954026109953	385.773295788069	101.180730321884	284.592565466186	7.3571	6.7752	9.5788	0.0247	0.0252	0	0	0	0	14.3463	13.47	17.6106	0	0	0.0484	0.0238	0.0506	0
evm.TU.LG21.1143	brown	400.636755349248	164.173653529876	236.463101819372	-72.2894	16.2522	17.1312	17.7912	15.8475	14.6146	16.2649	19.5014	18.8327	17.9584	31.0663	36.295	41.444	20.4543	18.8413	23.4811	21.3403	19.9478	21.0991
evm.TU.LG21.1153	brown	460.475323286803	292.859777771612	167.615545515191	125.244232256422	8.2913	7.2137	7.7751	2.398	1.1099	1.9851	1.4962	1.0906	1.8016	8.3608	8.2213	9.399	1.3922	0.5756	0.7541	2.054	3.3392	2.4311
evm.TU.LG21.1156	brown	94.9533670890903	44.201324522908	50.7520425661823	-6.55072	24.641	21.7616	33.6549	27.8029	24.7291	32.5663	18.5265	19.9711	17.6433	31.3842	30.6462	33.8716	30.1738	29.56	26.5165	21.2289	21.9721	20.3634
evm.TU.LG21.1160	brown	334.130164066297	190.820897891652	143.309266174644	47.5116317170078	12.9923	18.5159	13.3514	6.7703	4.3249	3.5863	0.636	0.2318	1.3302	13.4592	14.4162	15.442	4.287	4.9688	4.1482	0.2044	0.6506	0.812
evm.TU.LG21.1161	brown	256.873357817668	179.00677798166	77.8665798360078	101.140198145652	9.4421	10.7048	4.4978	3.0886	3.4437	3.9195	10.2697	7.5366	7.6497	24.2409	20.934	35.2061	6.6374	4.2587	4.1289	10.1702	8.9219	8.6207
evm.TU.LG21.1191	brown	89.8282727240994	54.133257483077	35.6950152410224	18.4382422420546	10.1368	14.0173	16.6405	22.725	21.2583	26.3078	9.6492	13.2925	18.1623	39.6708	33.4717	30.0946	13.441	18.8452	12.2719	11.1611	10.8571	11.0868
evm.TU.LG21.1207	brown	509.191713975118	300.115525426993	209.076188548124	91.0393368788685	14.0564	9.3716	12.6879	0	0	0	0	0	0.1574	14.1065	12.1639	11.8072	0	0	0	0	0	0
evm.TU.LG21.187	brown	188.890174492024	91.0197422757232	97.8704322163008	-6.85069	15.315	16.3419	16.4872	13.6409	12.9261	16.3548	10.8745	10.9817	12.6157	16.1163	20.315	17.4669	17.034	14.9695	15.4301	12.9091	13.4727	12.5582
evm.TU.LG21.218	brown	357.465794765189	213.154530658666	144.311264106523	68.8432665521429	11.7784	10.7167	12.2375	7.7714	7.2649	7.0875	7.3602	8.4104	6.9517	14.7376	15.7232	14.3222	8.0014	10.2941	8.8265	11.8547	8.5973	10.2299
evm.TU.LG21.232	brown	194.210773078342	110.747587906258	83.4631851720835	27.284402734175	8.1577	5.2064	6.2502	1.2876	0.8773	1.9258	2.7955	1.6457	4.2725	6.7174	3.3906	10.8433	0.9663	0.42	1.0519	0.4146	1.7597	1.2354
evm.TU.LG21.279	brown	405.986230589027	229.878123442462	176.108107146565	53.7700162958975	3.626	3.0391	3.9899	0.4606	1.0863	0.5652	0.639	0.5046	1.3736	3.7205	3.6036	3.3483	1.3826	0.312	0.4168	1.1635	1.1258	0.8158
evm.TU.LG21.302	brown	37.3716941933111	15.9702714542836	21.4014227390275	-5.43115	37.2686	26.4035	43.5556	29.8667	27.3061	33.8265	25.5594	34.2679	31.9567	34.1286	40.4452	32.1216	29.7527	37.858	37.6558	31.6968	30.924	32.0902
evm.TU.LG21.341	brown	409.614391602361	224.290374521455	185.324017080907	38.9663574405482	27.0222	30.9778	31.6642	28.9769	31.9245	28.5179	24.009	19.3779	16.0364	65.1063	55.9297	62.3577	26.5236	32.3445	25.8555	31.1089	34.17	31.985
evm.TU.LG21.364	brown	479.242356348902	366.447614694974	112.794741653928	253.652873041046	7.3211	7.6498	5.1171	0	0	0	0	0	0	10.6444	10.1496	11.097	0	0	0	0	0	0
evm.TU.LG21.422	brown	496.895715246374	365.087232888661	131.808482357713	233.278750530948	23.376	25.4233	21.5772	0	0.0898	0	0.1761	0.1925	0	29.2721	32.4441	38.5517	0.1318	0.1719	0.1722	0.1697	0	0.6743
evm.TU.LG21.49	brown	295.15461613978	164.076016795949	131.078599343831	32.9974174521178	1.4019	0.6923	2.7926	10.2275	7.3499	18.165	10.2487	14.5316	14.401	112.31	61.3878	112.001	2.1587	15.4811	18.1728	20.5293	17.5268	25.4524
evm.TU.LG21.508	brown	281.452448034957	169.236252613109	112.216195421848	57.0200571912607	6.4406	4.16	8.5533	2.45	3.4146	4.9598	2.2567	3.0366	2.5154	7.1468	7.8936	5.8124	3.2687	3.6809	3.8089	3.3943	2.8664	4.0603
evm.TU.LG21.514	brown	6.64144059143895	2.78886011429254	3.8525804771464	-1.06372	7.016	9.0519	11.1549	9.1948	8.8342	11.7983	14.7392	12.4737	8.9166	13.6033	11.2138	12.578	8.6338	9.6537	8.6926	8.5502	6.7364	7.5067
evm.TU.LG21.544	brown	683.044878994075	166.572815733774	516.472063260301	-349.899	1.2415	1.2088	0.5496	0.2628	0.8472	0.504	0.7091	0.3987	0.5932	7.6352	5.0112	8.9104	3.3986	3.0269	3.8054	3.0073	2.9634	2.5412
evm.TU.LG21.586	brown	414.459290612775	275.545432758498	138.913857854277	136.631574904221	23.5959	21.2565	22.9773	16.5346	16.0712	18.8035	17.2187	12.5503	11.8904	34.4832	29.8282	49.1966	22.303	19.6695	20.0235	18.2151	19.9391	16.5384
evm.TU.LG21.640	brown	117.434	65.7255401285645	51.7082057433354	14.0173343852291	9.9744	9.6077	10.9033	8.7222	7.6038	8.7823	8.1976	5.9959	4.5997	11.5705	7.6844	11.2289	6.8238	7.3357	8.0198	7.4061	7.4211	6.1261
evm.TU.LG21.643	brown	53.7234488310019	23.4728861325147	30.2505626984872	-6.77768	10.1706	23.0445	14.5256	3.4481	3.1871	3.0494	2.2234	2.9564	0.9111	11.7168	5.5369	20.2285	16.8084	8.2445	13.5505	4.7786	4.3334	3.6535
evm.TU.LG21.654	brown	210.833827017573	128.713540590685	82.1202864268882	46.5932541637965	37.9457	30.432	38.8216	24.5423	20.1106	28.2686	19.505	24.802	13.5236	37.3865	35.7271	38.407	19.8471	33.5391	23.0228	25.136	23.2045	26.7956
evm.TU.LG21.786	brown	463.180572751903	203.516657622482	259.663915129422	-56.1473	9.1781	10.2331	10.5553	8.4783	9.8889	11.2784	6.4169	4.4804	4.0972	21.4531	19.6408	19.9362	11.3031	12.1811	12.4577	7.1102	8.5882	9.3406
evm.TU.LG21.829	brown	32.7760784892179	14.1005009531959	18.675577536022	-4.57508	18.3159	15.7613	19.94	14.8577	11.2218	19.7712	12.2064	14.6022	12.707	13.5687	17.639	20.6498	17.0942	18.6547	18.7961	13.1376	16.0133	14.2556
evm.TU.LG21.87	brown	668.878158036447	114.227341988945	554.650816047502	-440.423	3.8287	2.5986	3.0404	3.3175	3.9061	4.6575	2.7659	2.1226	3.365	33.6864	36.7444	42.2182	5.5768	22.7501	16.5475	13.6891	21.0558	19.4547
evm.TU.LG21.871	brown	464.601654944564	371.804438020767	92.7972169237967	279.007221096971	4.1835	6.818	5.44	0.4769	0	0.1189	0	0	0	10.5937	9.7716	11.825	0.1789	0.2333	0.2338	0.1152	0.3666	0.2288
evm.TU.LG21.874	brown	333.26849734196	189.301546640923	143.966950701038	45.3345959398852	13.5158	16.1867	8.4137	0.1926	0	0	0	0	0	9.1398	9.1287	18.0207	0	0	0	0	0	0
evm.TU.LG21.913	brown	83.129418981948	42.3338466686648	40.7955723132833	1.53827435538152	318.621	595.074	375.07	245.212	283.926	424.873	121.482	106.857	138.119	450.348	632.85	345.465	420.281	366.239	293.696	168.187	224.672	201.373
evm.TU.LG21.935	brown	468.834245215805	371.499078968943	97.3351662468619	274.163912722081	2.3054	2.9355	3.165	0	0	0.0637	0	0	0.067	6.5191	6.5017	6.4	0	0	0	0	0.0655	0
evm.TU.LG21.938	brown	153.440866117988	78.4509573918807	74.9899087261074	3.46104866577332	48.2507	27.4822	50.2498	17.7068	19.6092	15.405	20.9023	18.0776	14.0279	47.3124	36.7777	45.0453	19.5673	41.1655	24.9507	32.0636	32.8292	29.6097
evm.TU.LG21.95	brown	84.7557764410784	51.6885695308413	33.0672069102371	18.6213626206042	79.4224	116.257	77.2278	77.7253	69.3221	68.5364	54.7374	58.5984	57.8349	92.963	78.4407	125.867	95.053	60.1333	75.0817	75.515	70.9214	70.5353
evm.TU.LG21.976	brown	175.037553192174	132.365535266468	42.6720179257055	89.6935173407626	21.0577	14.5339	23.602	12.5799	10.3621	12.914	14.5741	14.4221	11.3466	27.2814	17.5598	35.5626	4.4216	14.7512	7.8575	10.9205	11.6433	7.9449
evm.TU.LG21.985	brown	9.07232210049156	3.65962909632373	5.41269300416783	-1.75306	17.8678	14.9278	19.718	11.3554	10.9761	14.1047	14.4676	19.2655	18.6304	21.229	18.1982	13.9347	15.7532	14.4453	18.7975	13.4753	10.8414	11.0508
evm.TU.LG21.986	brown	579.55130761173	204.85597487707	374.695332734659	-169.839	1.7808	1.3592	1.4691	0.3322	0.415	0.2576	1.313	0.7885	0.3867	11.6278	6.9432	14.0734	5.1795	4.9479	4.36	2.9054	2.3834	2.8507
evm.TU.LG21.990	brown	62.3177153456379	42.4671706372162	19.8505447084218	22.6166259287944	37.2527	28.8214	19.6435	5.1605	5.64	9.9345	33.4336	19.3123	11.2968	72.8489	42.5344	14.5821	2.6841	8.4496	1.8032	5.8235	10.1078	2.8433
evm.TU.LG22.1006	brown	286.419669121013	170.986726907372	115.432942213641	55.553784693731	15.3441	13.6402	11.1876	3.8068	5.8889	4.6166	1.7527	2.3672	3.1266	11.8437	16.3581	12.612	7.3353	5.6381	7.1614	5.4659	7.0659	7.8974
evm.TU.LG22.109	brown	258.063300901531	103.791766858864	154.271534042666	-50.4798	18.9237	23.0249	25.8244	18.7363	16.3509	41.636	8.5046	9.2387	19.5479	61.0563	43.2972	64.0647	19.8806	22.155	20.7603	28.2069	38.5769	34.2889
evm.TU.LG22.1094	brown	520.733548895089	348.389153853548	172.344395041541	176.044758812008	22.3579	21.2788	20.1599	0.0368	0	0	0	0	0.1157	25.6894	26.9776	24.8395	0	0	0	0	0.0377	0.0353
evm.TU.LG22.1117	brown	254.04124664014	125.433331981324	128.607914658816	-3.17458	1.8488	1.4462	0.8102	1.5932	3.0241	2.4207	0.6842	1.413	1.5105	9.2695	7.3421	8.9448	0.7971	1.0393	0.5206	3.5907	4.1993	3.3484
evm.TU.LG22.1141	brown	273.422	212.889901366396	60.5324492707035	152.357452095693	45.2953	22.884	35.7184	6.2285	3.7447	2.9835	17.4698	6.7235	2.4955	77.4136	33.6178	92.4793	2.1767	23.722	6.0761	16.4558	20.1856	10.1358
evm.TU.LG22.1166	brown	449.277549284676	185.822237124423	263.455312160252	-77.6331	22.196	20.1451	22.9836	13.9069	12.4236	13.7079	21.9143	19.3651	19.5785	82.273	63.3199	69.8338	23.582	45.2405	27.6313	24.5584	22.9057	26.9922
evm.TU.LG22.1193	brown	358.529487892333	226.155859292745	132.373628599588	93.7822306931579	16.7161	17.5146	22.6813	8.3832	8.6552	7.8073	8.3579	6.1074	5.2172	20.8402	25.5079	15.7684	8.9099	8.7446	11.0134	6.8231	7.1971	8.7783
evm.TU.LG22.1212	brown	467.936925865188	345.581492222098	122.35543364309	223.226058579008	25.3659	22.1824	19.7189	0	0	0	0	0	0	32.0456	23.6091	40.5847	0	0	0	0	0	0
evm.TU.LG22.1215	brown	93.9892099388388	53.7967403675362	40.1924695713025	13.6042707962337	23.7502	22.0864	26.9283	26.0216	23.3925	28.3052	19.0234	20.4746	24.3546	24.6036	29.1425	42.3899	28.671	22.3961	25.2202	22.8495	25.339	21.1652
evm.TU.LG22.1218	brown	201.667	130.030855678509	71.6358351271905	58.3950205513186	5.2808	4.0542	5.7379	2.8319	2.3911	2.2099	2.9612	2.2932	2.8385	9.2004	5.8364	7.2585	2.7721	2.4097	2.7763	5.5897	3.2814	5.3162
evm.TU.LG22.122	brown	4.62449742233147	1.59048951746385	3.03400790486762	-1.44352	64.1687	70.7264	63.6015	74.6265	82.5728	68.8419	91.6676	68.7836	81.2257	68.2896	74.6774	94.5488	76.1418	68.6908	68.7226	67.8657	72.6771	65.7199
evm.TU.LG22.1278	brown	597.402074024364	225.58327144928	371.818802575084	-146.236	2.1403	3.0502	2.0302	2.5443	2.6717	2.3631	1.5367	1.4128	1.68	19.0395	16.8991	20.7092	6.8005	7.0938	5.501	5.016	5.1087	5.5177
evm.TU.LG22.1280	brown	115.835530990616	83.0405548506081	32.794976140008	50.2455787106001	0.0915	0.3254	0.1215	0.0626	0	0	0.0314	0.0343	0	7.3629	2.7196	97.9539	2.5834	2.6336	2.3317	0.2721	0.3849	0.3903
evm.TU.LG22.130	brown	33.9610660596876	11.9874454702965	21.9736205893911	-9.98618	19.7919	15.8432	12.59	10.318	12.4925	9.3634	19.4176	14.6066	10.2739	16.8406	20.9018	14.6141	5.8168	6.9202	5.7152	11.9339	10.4234	15.1914
evm.TU.LG22.1354	brown	4.94020125863429	1.98360262284523	2.95659863578906	-0.972996	8.3452	8.2278	5.1383	4.5143	6.9209	6.9846	7.3314	5.4574	6.9324	7.9378	5.7645	8.1569	8.411	3.8843	6.4094	5.037	6.3823	5.7502
evm.TU.LG22.1382	brown	237.862130739556	144.384418139388	93.4777126001673	50.906705539221	9.6441	11.0345	8.6241	9.1237	9.2513	15.7223	0.2412	0.1846	0.2523	21.6099	17.6154	34.8701	15.1573	7.3967	10.7851	1.9067	1.6286	1.1087
evm.TU.LG22.1427	brown	510.055431065178	358.969566593795	151.085864471382	207.883702122413	28.8493	25.6026	29.0232	3.7678	4.5604	4.3501	3.9247	3.4218	3.2209	34.5416	28.3463	41.4263	4.4646	5.4819	7.0958	5.8421	6.098	6.5642
evm.TU.LG22.1453	brown	92.1942965392979	43.8911231690526	48.3031733702454	-4.41205	28.5236	21.13	28.3153	15.8019	16.8487	24.8015	11.0452	12.824	11.6522	18.5171	23.5996	29.4814	22.9855	21.1898	25.0538	18.1839	19.7967	17.6884
evm.TU.LG22.1463	brown	149.585861351011	85.5822349675218	64.0036263834892	21.5786085840326	7.7133	9.2391	6.7059	3.6883	4.6608	4.6138	3.4944	2.8654	4.6379	6.7715	7.6819	8.8479	4.9823	3.0186	3.6816	4.5342	5.9115	6.8847
evm.TU.LG22.147	brown	189.18577341067	96.836588177789	92.3491852328807	4.48740294490833	97.2106	72.199	130.999	41.1243	36.7599	63.4131	26.0372	43.7208	34.259	81.9665	131.879	93.8791	48.7487	44.238	43.8745	76.8146	68.2969	84.8957
evm.TU.LG22.1473	brown	143.105847541622	66.8615190318976	76.2443285097242	-9.38281	22.1232	23.525	21.8358	9.5014	9.5224	12.9933	13.4694	11.5562	11.1819	21.6956	24.9869	21.7947	10.0257	12.892	11.7287	23.4886	18.3633	18.5673
evm.TU.LG22.1509	brown	233.365417473443	118.441226030045	114.924191443398	3.51703458664653	15.7104	15.4741	17.7134	12.7974	11.3337	15.171	9.949	10.0299	11.8561	19.0742	18.272	40.2682	22.5221	14.8254	16.8752	13.0149	15.4965	14.5056
evm.TU.LG22.1565	brown	38.0076545402224	19.1478100338193	18.8598445064031	0.287965527416205	83.6245	101.136	89.1405	85.5507	78.6545	82.8204	104.645	89.4158	89.3092	179.342	157.146	60.0582	46.901	58.797	45.2813	72.8575	75.5873	67.7478
evm.TU.LG22.1597	brown	505.911266337371	135.826140892542	370.085125444829	-234.259	3.565	4.4142	3.6777	1.045	0.4005	2.0839	0.5236	0.2862	0.2738	9.7604	7.7395	6.8447	3.2349	3.5789	5.6344	4.5421	4.1506	4.0105
evm.TU.LG22.18	brown	25.7733262576741	13.7784462367647	11.9948800209094	1.78356621585537	29.5152	38.6377	33.1241	34.5923	33.1765	49.0452	23.1727	27.9828	40.3695	44.165	36.0791	57.1558	18.8834	20.2636	16.2128	38.2188	37.7406	34.7817
evm.TU.LG22.206	brown	281.636990078455	159.326346512936	122.31064356552	37.0157029474157	54.6726	35.0505	66.2781	28.1923	26.5666	31.1332	29.8368	35.2365	23.8358	58.0998	83.574	51.6313	32.4908	44.7277	37.7361	35.5999	34.7541	35.9033
evm.TU.LG22.256	brown	274.270771966568	191.35915410459	82.9116178619778	108.447536242612	23.3917	25.7544	26.7221	11.4952	11.4213	17.0787	1.4227	3.5123	3.5992	30.2903	23.1104	55.9247	17.3221	19.3152	18.8568	12.2976	7.0884	7.7776
evm.TU.LG22.261	brown	242.933267805758	146.697438379009	96.2358294267486	50.4616089522605	25.9565	35.8929	26.516	31.295	24.193	37.4454	19.6142	14.7119	16.8139	58.6046	36.2985	94.6662	29.6347	33.0733	23.0935	37.3728	30.9115	28.9348
evm.TU.LG22.274	brown	154.670679795175	112.490589710403	42.1800900847725	70.3105	17.4253	13.3657	15.8192	6.4556	6.3443	8.0771	12.347	15.7094	12.0331	22.533	21.2397	23.2914	5.4502	5.4059	7.211	13.0705	13.0114	11.3456
evm.TU.LG22.275	brown	401.998289764387	179.146889351472	222.851400412915	-43.7045	69.5657	69.6334	63.0921	63.9868	66.0255	57.5341	62.9568	53.2218	46.1072	100.644	94.5114	102.465	62.0748	82.8331	72.2093	65.6349	64.1999	65.1978
evm.TU.LG22.311	brown	65.0271104517049	24.2420045336595	40.7851059180454	-16.5431	16.9911	12.1112	17.7033	12.7724	10.4271	18.6626	10.6255	11.177	10.4376	13.4649	18.0071	16.3112	15.3724	16.9788	14.3325	13.9663	14.08	14.7211
evm.TU.LG22.322	brown	15.6351135474335	10.0825268881522	5.55258665928124	4.52994022887101	45.9547	52.8533	47.35	56.7049	57.4915	65.424	55.6497	83.2846	80.6793	70.3255	80.7846	98.1498	65.7843	53.07	50.2988	55.8393	55.5906	43.1136
evm.TU.LG22.336	brown	142.754823021756	91.4563431916084	51.2984798301478	40.1578633614606	45.299	44.9056	45.9389	41.638	41.5017	43.9047	47.4633	47.5208	43.9262	55.3167	54.4688	62.7696	39.8082	48.4616	38.1503	48.1532	48.9349	45.3552
evm.TU.LG22.356	brown	526.283563094533	181.729234316704	344.554328777828	-162.825	13.0152	24.3308	16.9668	8.2471	10.7372	15.4676	2.8531	3.6572	4.4238	259.645	139.518	407.721	147.951	113.847	111.746	54.9082	60.6839	55.8613
evm.TU.LG22.379	brown	331.454348041987	186.144126731235	145.310221310751	40.833905420484	28.1004	26.143	29.8502	4.858	7.6439	11.2177	8.1349	5.6726	4.8896	24.5919	28.6581	26.8563	16.5979	13.3857	16.0422	15.2503	15.0043	13.4315
evm.TU.LG22.386	brown	302.32131405294	189.960619287617	112.360694765323	77.5999245222941	60.701	60.5261	53.7761	49.3871	49.7139	46.85	51.1741	43.5552	43.2238	69.2405	60.0213	81.7155	59.3691	51.8782	55.5832	49.3784	51.5252	52.8896
evm.TU.LG22.39	brown	212.829142731895	140.516308362045	72.3128343698492	68.2034739921961	19.3079	17.0001	16.4488	5.4796	4.7637	9.6714	7.8262	7.1074	8.2168	29.3189	34.2085	11.463	3.4977	4.1602	6.1745	4.8973	3.583	4.4719
evm.TU.LG22.395	brown	256.513571243746	174.030516529246	82.4830547145006	91.5474618147452	40.7474	40.6325	46.102	27.3255	28.0297	25.6205	37.4834	33.0773	21.8505	50.5442	41.9648	56.2247	22.1383	22.7258	22.4285	22.8619	22.6909	23.5156
evm.TU.LG22.405	brown	190.610616049092	126.94	63.6702190825916	63.2701778839085	22.3364	22.605	21.9615	22.5029	23.8857	20.8016	16.5623	14.5489	12.9011	30.2005	31.8953	36.2311	14.1846	19.9449	17.1023	20.7034	23.8164	22.7375
evm.TU.LG22.409	brown	162.513986571803	129.422191943909	33.0917946278934	96.3303973160157	22.9214	34.8913	26.037	15.7294	13.8259	13.8411	25.1011	19.3439	21.3446	51.6991	35.7648	41.7637	13.0143	24.2807	19.5836	10.4073	7.5375	7.8855
evm.TU.LG22.415	brown	57.0143492914073	31.4847970934931	25.5295521979142	5.95524489557888	30.3395	23.1007	34.0288	23.412	20.471	28.337	26.8509	24.1672	18.7186	25.6904	28.0644	35.3304	22.5463	24.4988	24.6765	26.1431	21.3622	25.5795
evm.TU.LG22.447	brown	440.378618409533	79.7120339598537	360.666584449679	-280.955	4.5441	5.947	5.9089	4.1439	6.0883	7.2308	2.3358	4.6819	2.1711	81.3332	162.919	107.481	8.552	30.0321	10.0291	47.656	44.8649	73.3064
evm.TU.LG22.45	brown	482.178251368956	126.591964110533	355.586287258423	-228.994	6.7076	6.6171	8.5547	2.4337	3.1736	6.4431	3.616	4.597	6.6832	17.8799	23.8671	20.8879	15.3037	6.5695	11.2709	9.2406	7.9998	8.9375
evm.TU.LG22.481	brown	98.5399877880751	66.2883992883071	32.251588499768	34.0368107885391	16.457	13.6177	19.6391	14.2326	15.708	17.7472	14.0725	9.1622	7.5727	17.9725	17.4518	22.354	12.2915	13.0317	14.8191	11.5527	14.2329	14.2917
evm.TU.LG22.494	brown	101.686390685764	51.2323018958455	50.4540887899187	0.778213105926824	8.7853	5.568	6.9678	4.5899	2.9853	3.9942	4.0977	4.2972	2.8858	3.2865	11.2904	25.5354	12.7136	8.4112	6.9541	4.514	4.4481	3.1228
evm.TU.LG22.502	brown	285.241486831883	189.886801596885	95.3546852349973	94.5321163618879	15.2126	13.5444	15.5781	12.4367	13.0228	15.8049	9.7868	9.0836	9.8379	21.7674	17.8563	18.6997	12.8195	13.5181	14.1406	10.941	12.098	11.7923
evm.TU.LG22.531	brown	220.858913170267	155.912412147841	64.9465010224264	90.9659111254142	19.7844	15.9902	21.0838	16.2716	16.0678	16.626	16.3479	18.7554	17.1171	22.977	27.011	23.0569	15.1686	16.3578	15.1625	15.4303	14.6373	15.9577
evm.TU.LG22.664	brown	218.521230885933	108.415125401433	110.106105484501	-1.69098	72.849	86.4527	72.4688	8.4844	8.2926	6.8881	34.4727	28.5465	34.8334	78.8375	59.1531	79.0443	5.0103	5.0812	4.3179	41.6474	40.6796	35.7206
evm.TU.LG22.704	brown	181.362970990046	110.372837541186	70.9901	39.3827040923264	22.8417	23.8629	26.1536	19.1275	21.1875	27.3601	13.1461	14.4825	17.1048	26.595	30.1626	33.6411	20.8177	17.4431	22.973	23.0216	20.8378	21.427
evm.TU.LG22.710	brown	68.6402203692993	34.7179081147984	33.9223122545009	0.795595860297468	12.1743	8.2874	15.5123	9.0017	8.9704	12.1172	10.4298	9.9854	7.5461	13.3503	13.7785	13.7929	8.4021	8.6434	10.8103	12.227	11.3606	12.1456
evm.TU.LG22.770	brown	9.28893999488157	2.03521137245347	7.25372862242811	-5.21852	2.2526	1.212	1.6532	1.7637	0.2486	0.4548	17.3991	11.1604	4.4928	7.6762	0.03	16.9869	0.2738	10.6823	0.9837	8.224	7.2	3.5303
evm.TU.LG22.827	brown	488.560749983489	354.539236691777	134.021513291711	220.517723400066	8.6405	5.7891	7.5887	1.703	3.0349	2.4818	1.3127	1.4352	2.1506	10.0975	9.7025	10.0109	1.9335	1.8801	1.6695	1.898	1.6561	2.3044
evm.TU.LG22.835	brown	187.761851101439	44.6263071416341	143.135543959805	-98.5092	11.6548	9.706	12.8027	8.6763	9.5516	10.7171	8.0455	9.7657	7.2145	13.403	13.1929	10.8451	12.1964	12.4395	11.8699	10.486	11.2383	9.9606
evm.TU.LG22.841	brown	11.6685705748621	3.28766923397116	8.38090134089094	-5.09323	23.9773	28.3626	17.2585	21.5812	26.1474	23.7427	19.7198	20.0508	20.9646	25.9649	19.9515	25.473	22.5463	16.4324	22.3788	19.5149	21.0454	18.6926
evm.TU.LG22.87	brown	329.43994410965	173.266858242195	156.173085867455	17.0937723747394	0.6165	0.3425	0.4605	1.6603	1.3737	1.892	0.1585	0.7796	0.7456	24.1894	8.9785	33.6608	0.9493	8.278	4.6504	3.4364	2.9174	7.2823
evm.TU.LG22.878	brown	569.135814196364	208.460671662725	360.675142533639	-152.214	5.375	4.7781	5.2612	2.8522	2.3321	5.5931	5.0494	3.854	3.7857	20.3523	16.2424	29.8916	11.5585	11.7222	10.9981	6.3364	7.2114	7.6625
evm.TU.LG22.943	brown	105.595804692094	34.1407730410263	71.4550316510679	-37.3143	14.9028	10.9691	15.5358	11.5894	10.3873	14.3559	10.8094	12.2088	9.1548	12.0626	18.1354	15.4326	11.8084	15.2663	14.2019	13.6914	13.5698	12.6165
evm.TU.LG22.945	brown	280.341010784955	171.544204736658	108.796806048297	62.7473986883609	18.775	23.0931	15.5247	21.5632	24.8871	25.3662	15.6598	20.3063	23.7379	49.1745	37.5637	63.9329	28.6374	20.5078	24.4646	16.8497	19.3709	20.8056
evm.TU.LG22.972	brown	176.637338258575	84.2859299018185	92.3514083567569	-8.06548	169.044	138.995	140.342	107.767	119.621	125.2	80.1007	91.0348	99.4543	157.035	132.994	182.181	78.7088	87.2686	97.4455	43.049	44.4814	43.7361
evm.TU.LG23.1085	brown	51.4004219636501	27.1280769733185	24.2723449903316	2.8557319829869	35.0337	23.7152	38.8265	28.1163	28.0538	32.1128	26.4015	45.1502	28.3084	38.5957	43.2595	54.3113	28.0648	40.4422	33.2305	34.0326	30.7142	33.655
evm.TU.LG23.1092	brown	257.53040412611	195.090158476966	62.4402456491435	132.649912827823	48.8734	47.5404	46.6398	36.7227	35.6254	33.8535	33.3792	31.0614	24.1153	68.8315	55.4189	62.9389	28.938	45.6961	38.6315	22.5107	22.2141	23.1444
evm.TU.LG23.1119	brown	189.598391576781	143.224869173365	46.3735224034154	96.8513	6.6107	5.6962	3.6676	2.1417	2.5842	1.483	2.2356	0.7821	0.8104	10.3024	2.8493	9.046	0.9822	2.0666	1.0498	2.2411	2.1953	0.9704
evm.TU.LG23.1121	brown	195.309339176403	111.132953031928	84.1763861444743	26.956566887454	89.3134	110.312	83.8654	82.9934	91.7911	83.2515	79.4472	69.7779	69.0569	141.63	124.909	129.878	107.831	92.9091	100.81	59.6575	65.6493	57.9593
evm.TU.LG23.1139	brown	215.225995321204	135.010499252558	80.215496068646	54.7950031839115	47.1	32.5242	48.8162	35.9815	35.1876	40.7657	27.3249	27.6858	22.6223	45.3366	52.7778	45.3536	35.1938	34.6663	39.8081	28.9295	29.5812	32.056
evm.TU.LG23.1162	brown	132.109732371766	67.1057378194175	65.0039945523486	2.10174326706897	5.3368	7.4204	8.1778	0.7019	1.7219	0.9799	4.3611	3.5376	3.2364	7.2297	13.3091	8.1447	7.5857	3.5718	3.3031	4.7461	3.0219	5.9268
evm.TU.LG23.12	brown	59.2091109215454	28.947763283574	30.2613476379713	-1.31358	17.0911	15.1469	17.594	12.8833	16.1728	14.9248	16.2313	11.1278	11.7635	16.4098	12.9864	21.5094	9.8289	14.0715	12.4728	14.2512	11.7809	10.7198
evm.TU.LG23.120	brown	71.0927007731662	39.0553729702991	32.037327802867	7.01804516743208	41.8179	51.4917	44.3347	38.2149	38.1988	52.3337	25.108	31.5983	44.3256	56.7293	50.1688	44.3894	34.9016	33.3085	33.7232	30.789	26.8223	24.8188
evm.TU.LG23.182	brown	180.196563624398	101.301757226781	78.8948063976163	22.4069508291649	45.1973	46.5281	40.6371	2.0863	2.3456	3.0944	1.4112	1.3429	1.6123	79.844	19.753	22.3288	0.3719	4.9763	1.6107	1.0832	1.3098	1.5013
evm.TU.LG23.19	brown	513.601942535327	347.364334022107	166.237608513219	181.126725508888	19.1338	19.8071	19.4451	4.1001	3.7085	3.1838	4.145	3.0609	4.4484	23.9614	20.6745	23.0874	4.6835	5.0773	4.0906	5.1869	5.5044	5.8835
evm.TU.LG23.206	brown	172.229290456967	112.127946508961	60.1013439480059	52.0266025609551	23.7004	20.3751	23.9238	17.2403	18.6246	16.7008	19.7727	20.3227	17.8368	24.3133	20.1858	30.1204	16.7596	17.3864	15.8316	15.5809	15.1924	14.9363
evm.TU.LG23.326	brown	254.039810737322	110.858236107852	143.18157462947	-32.3233	21.3712	17.1702	25.6923	16.8434	14.2752	21.1606	11.4978	14.8817	12.4585	25.2374	25.4388	27.9628	19.5961	25.0826	23.468	16.4543	16.3475	18.4913
evm.TU.LG23.337	brown	109.557137765425	47.8044882942167	61.7526494712086	-13.9482	31.4932	22.161	33.285	23.6007	24.3203	24.5009	24.2986	24.5088	19.0312	30.3692	36.0621	28.082	23.4452	32.5981	29.6747	28.0182	24.6558	22.7995
evm.TU.LG23.348	brown	496.724739069155	225.402444571761	271.322294497394	-45.9198	30.8356	46.7371	34.6074	31.2205	31.375	33.3041	25.2118	18.3683	18.2993	114.279	68.5725	138.175	53.8623	61.5705	52.258	39.4008	35.8677	36.2098
evm.TU.LG23.41	brown	18.6485411496225	9.7785821371366	8.86995901248594	0.908623124650664	10.7641	12.9195	10.2159	12.7163	15.2772	9.936	12.5564	7.3733	9.1171	12.6152	10.5381	16.3525	9.4036	8.9869	10.0241	9.3377	10.519	8.5264
evm.TU.LG23.438	brown	178.724587851111	137.286953797372	41.4376340537389	95.8493197436334	60.7902	89.3995	70.706	67.1715	64.8933	102.766	55.2853	52.7119	54.9915	115.911	106.225	209.172	48.9876	80.4294	74.089	46.2869	46.8115	42.2108
evm.TU.LG23.474	brown	433.509075456181	282.612980641099	150.896094815081	131.716885826018	9.2664	8.2638	10.8269	4.3572	4.9205	4.5572	3.7556	3.5719	4.2784	13.5684	14.9243	14.6549	5.0763	5.3669	6.1832	7.9758	6.6212	8.7997
evm.TU.LG23.503	brown	9.25482578519025	5.18265528158043	4.07217050360983	1.1104847779706	9.9657	9.8911	9.5405	11.8452	11.126	10.3263	12.334	11.9987	13.0016	10.6913	10.3577	16.3163	12.3905	8.9037	11.7097	7.8619	8.9875	7.7143
evm.TU.LG23.505	brown	411.485891390759	257.522886053601	153.963005337158	103.559880716443	9.9071	8.127	12.8062	3.9983	4.5831	4.8809	2.5462	1.9241	1.9186	12.5647	17.2695	13.3219	6.0011	9.0682	7.6562	4.5116	4.1366	4.9835
evm.TU.LG23.51	brown	28.2126081970164	7.56437893327054	20.6482292637459	-13.0839	11.2553	9.9375	15.5983	13.9766	15.193	16.8797	10.1312	7.2985	6.4058	11.7389	13.8021	16.354	11.9201	11.6827	11.6274	12.0617	12.2376	13.6859
evm.TU.LG23.523	brown	310.091250261841	148.371214699355	161.720035562485	-13.3488	23.7092	18.68	20.9299	12.8846	10.7922	10.9673	12.7854	12.9456	11.1963	28.1152	23.2131	32.4056	18.5842	15.5603	16.6364	22.3409	20.1004	20.202
evm.TU.LG23.527	brown	67.3547336220207	53.0270886573771	14.3276449646436	38.6994436927335	46.8265	52.316	50.8319	32.6919	31.5223	25.9042	73.9186	51.4394	31.7094	80.6043	51.6684	94.7943	25.8955	48.2874	36.1754	37.7455	33.8073	28.8604
evm.TU.LG23.589	brown	439.297513481262	243.073954250469	196.223559230793	46.8503950196766	7.0807	10.2575	8.5326	5.1118	5.6372	5.6783	5.2123	3.7828	2.3963	21.5525	15.8525	16.238	8.4128	7.6348	8.0885	6.2369	7.354	7.314
evm.TU.LG23.66	brown	156.484126958315	104.41380963579	52.0703173225251	52.3434923132649	28.4616	21.2304	34.5204	22.8418	25.0424	29.0026	25.0316	17.0122	12.3213	36.1879	37.3352	32.1923	20.0974	27.5542	23.9922	20.2154	18.6845	21.1873
evm.TU.LG23.687	brown	349.607463999759	269.289796518752	80.3176674810078	188.972129037744	253.386	323.416	297.586	7.3527	11.7169	7.0949	53.7147	47.5533	68.1818	651.995	466.492	357.988	19.995	18.8769	23.6395	80.3364	30.8759	63.7956
evm.TU.LG23.715	brown	111.224007748477	71.9609891747617	39.2630185737148	32.6979706010469	8.8185	8.4802	8.5625	7.2832	7.2114	7.716	6.215	4.6131	5.6046	9.2503	7.698	11.6602	9.437	5.7349	6.638	5.8807	6.2989	7.4794
evm.TU.LG23.809	brown	219.245050060587	109.605679596646	109.639370463941	-0.0336909	18.4311	10.9895	23.7946	8.4332	7.946	9.0986	8.8138	11.5852	9.1475	16.7649	25.7644	20.4061	15.0556	14.4736	15.792	13.9049	12.3247	13.7807
evm.TU.LG23.834	brown	217.859057013893	110.462384241694	107.396672772199	3.06571146949568	15.1756	14.3862	18.0083	12.1632	10.5048	10.9759	12.0666	10.9272	11.1523	18.6686	16.5157	22.2509	13.19	14.4612	15.9187	15.4493	17.1429	11.9037
evm.TU.LG23.848	brown	128.390187037025	98.0932467137422	30.2969403232833	67.796306390459	28.7007	34.1201	33.0513	30.4786	26.6456	33.0496	29.0421	28.5918	27.318	35.0079	32.7585	39.0364	27.2026	26.3095	27.5051	26.4429	28.0333	25.2224
evm.TU.LG23.857	brown	263.920224473182	148.766968694976	115.153255778206	33.6137129167701	10.4232	9.5304	12.3097	6.5688	5.6729	7.3114	6.0721	7.1409	5.2291	9.5123	8.9004	15.0091	5.35	5.3316	5.7907	4.6725	4.9585	4.3971
evm.TU.LG23.914	brown	84.8713988801504	56.9348281972665	27.9365706828839	28.9982575143826	27.1925	25.0787	30.877	22.0096	23.6766	28.4749	27.7346	21.039	23.4668	28.0029	32.548	33.0037	17.6323	22.5066	23.1952	21.4718	21.7707	26.0803
evm.TU.LG23.921	brown	89.1615524721437	43.5212752614736	45.6402772106701	-2.119	10.6751	8.3802	11.8091	8.0481	6.8237	9.5295	4.7656	7.5148	7.1875	10.7586	14.3825	6.6965	8.8195	7.1818	8.2261	8.2154	6.4683	7.1296
evm.TU.LG23.927	brown	127.805663139627	52.8204611195689	74.985202020058	-22.1647	7.4632	6.7397	6.2772	3.4516	4.0743	3.6597	4.3599	4.1277	5.0686	9.5231	6.6489	7.4147	4.7975	4.0673	4.3369	7.3017	7.026	6.8799
evm.TU.LG24.1046	brown	309.118101785843	178.684066006402	130.434035779441	48.250030226961	16.6939	24.2083	20.5288	23.9197	20.4384	21.0839	15.3404	14.5706	16.7432	41.6402	29.5736	67.3264	27.7161	29.2113	21.6673	16.8198	20.3991	18.6356
evm.TU.LG24.1089	brown	85.0850841148929	48.6236584532274	36.4614256616654	12.162232791562	55.8689	96.3557	70.6101	92.5077	103.473	143.088	57.0739	65.6648	86.5893	177.703	140.582	146.477	62.8042	87.4591	74.015	79.0313	87.6634	72.3528
evm.TU.LG24.1124	brown	272.29011629082	114.312849963445	157.977266327375	-43.6644	52.9588	33.4193	70.2863	37.0272	36.5686	54.894	12.4919	24.622	28.5784	67.2131	87.521	65.7719	50.5973	49.7675	50.012	47.8811	45.3324	42.0779
evm.TU.LG24.1140	brown	128.678810274872	58.2460756261251	70.4327346487466	-12.1867	22.4425	14.4882	25.6518	12.1156	13.4798	16.9842	9.4976	15.3309	13.492	15.394	24.1936	18.3232	15.2992	16.0554	16.1288	14.6822	14.8475	12.0107
evm.TU.LG24.1151	brown	247.162491751394	139.215862636687	107.946629114707	31.2692335219798	3.0615	2.9109	4.4812	1.666	1.4795	2.9139	1.9158	1.5859	2.0034	8.9631	6.9585	8.6637	0.7174	2.245	1.0442	5.197	5.4871	2.8301
evm.TU.LG24.1159	brown	155.686637732505	78.1341267304784	77.5525110020265	0.581615728451908	27.3744	21.3988	36.3406	16.8585	19.6505	21.8567	16.6071	21.2426	16.04	34.0874	40.0681	21.9246	20.7695	30.1574	23.2499	22.2767	19.9581	19.0343
evm.TU.LG24.1187	brown	333.885443506118	183.781068157577	150.104375348541	33.6766928090362	769.89	1029.95	1082.56	359.871	351.269	522.467	222.509	303	129.139	1670.93	1410.88	1337.44	978.257	1034.48	850.851	285.856	321.164	339.301
evm.TU.LG24.1221	brown	130.440488511685	91.285756505558	39.1547320061266	52.1310244994314	6.2026	5.8979	9.6212	7.7194	6.9569	5.9289	2.0645	4.7715	7.761	10.4545	11.7694	12.1771	7.2218	5.4357	6.366	4.9876	4.384	4.5791
evm.TU.LG24.1242	brown	411.365773307712	306.123466869529	105.242306438183	200.881160431345	22.2056	21.2482	19.9441	10.9926	12.6588	12.2999	15.4017	13.1332	13.2909	36.665	30.3067	38.2123	18.2162	12.1196	14.58	16.9597	16.5701	16.3218
evm.TU.LG24.1243	brown	246.967558606615	77.7324707346249	169.23508787199	-91.5026	24.8916	24.6466	42.7634	19.8673	19.1668	25.8494	30.1056	28.9863	25.9467	71.2419	121.831	77.6263	13.2005	18.9668	15.8664	51.6255	44.5035	55.187
evm.TU.LG24.1303	brown	40.4666735779257	20.9137378602715	19.5529357176542	1.36080214261723	1.1516	13.0161	13.4367	0.5907	0.4313	9.2562	1.3531	1.017	0.7074	25.4793	7.5004	4.5011	7.9799	9.7445	6.0394	2.2009	2.2491	1.1336
evm.TU.LG24.1312	brown	83.8815356551131	41.5882278497425	42.2933078053706	-0.70508	71.073	70.6385	137.162	81.4126	60.0121	129.993	6.4276	30.2721	21.0833	74.3466	176.439	163.339	38.7154	71.6186	36.332	87.7449	97.442	86.2663
evm.TU.LG24.1313	brown	47.124496356126	21.0698782548806	26.0546181012454	-4.98474	1.9047	5.7144	7.114	6.4727	6.9901	11.5685	6.9757	5.352	11.1336	16.2781	9.1658	18.9701	2.9328	3.9437	3.951	9.9089	13.0189	7.968
evm.TU.LG24.1317	brown	134.976643708943	36.5734722830589	98.4031714258842	-61.8297	14.0778	10.6927	15.2642	10.7863	10.6196	15.4946	9.4042	10.4486	9.2592	15.6605	17.512	15.0541	14.543	19.3207	14.2185	11.3309	11.4934	8.9751
evm.TU.LG24.1350	brown	177.306854331297	117.378547127697	59.9283072035999	57.4502399240971	2.1025	2.7812	3.4901	0.9501	0.6824	3.6869	0.0257	0.1125	0.1614	67.207	44.6797	398.739	37.6542	28.896	28.496	0.6449	0.4738	0.3449
evm.TU.LG24.1352	brown	149.280680587382	95.9376144042454	53.3430661831371	42.5945482211083	7.2825	7.8439	8.4432	6.0086	7.2322	3.8628	7.4472	4.201	4.5979	8.3026	10.6961	12.7985	5.9332	7.9685	8.0607	6.071	5.0244	6.2961
evm.TU.LG24.1355	brown	85.3040949093369	58.131344582751	27.1727503265859	30.958594256165	17.6224	18.0843	19.359	14.6228	9.6467	17.7617	13.4543	15.2923	11.5617	18.6583	20.7414	23.2611	15.4631	20.8131	10.4257	11.6846	12.9447	10.969
evm.TU.LG24.1362	brown	356.591901439093	262.170749355112	94.4211520839812	167.749597271131	27.0741	22.3931	29.4427	18.3196	20.5149	17.3418	20.036	19.1674	19.4395	29.9202	35.2659	37.009	18.6016	24.0281	21.7989	20.1838	19.2534	19.3077
evm.TU.LG24.206	brown	348.115714110508	122.38423488284	225.731479227668	-103.347	31.0948	22.1834	37.1651	23.5823	20.1408	41.8744	24.2787	29.1102	23.611	50.1531	58.778	81.2386	31.5769	46.9428	34.7572	37.9897	36.7551	40.9912
evm.TU.LG24.208	brown	36.065617531524	25.9613846841545	10.1042328473695	15.857151836785	12.2239	10.5593	9.9254	9.1056	9.8082	8.4269	13.4956	11.798	9.3987	11.1766	10.0958	19.8725	7.2017	8.0566	8.3119	10.2962	10.5351	10.4368
evm.TU.LG24.235	brown	126.231615084345	50.4589429231637	75.7726721611813	-25.3137	15.3042	10.2092	20.6202	8.7256	9.2653	10.6801	8.8746	12.1928	11.5523	14.3241	32.4801	13.445	7.2148	14.3925	9.3224	9.9169	10.2292	10.5025
evm.TU.LG24.297	brown	28.3865392737731	7.75645156601716	20.630087707756	-12.8736	16.8345	21.8733	21.1153	17.2306	16.5642	35.3228	8.593	11.089	18.0554	21.5762	21.2793	30.8559	14.7997	11.4175	12.541	22.928	22.9108	21.5999
evm.TU.LG24.302	brown	137.813688510424	37.7670032138873	100.046685296536	-62.2797	7.0465	11.0637	10.8467	13.05	12.4745	15.8207	12.0422	13.2688	7.1817	36.5934	35.7872	15.9889	12.7527	6.6147	8.8358	16.7765	13.3765	16.3045
evm.TU.LG24.330	brown	443.045361004234	316.644617551874	126.400743452361	190.243874099513	4.2085	5.4039	3.9298	0	0	0	0.03	0	0	6.9029	4.086	6.6774	0	0	0	0	0	0
evm.TU.LG24.375	brown	234.944811710635	163.020316790901	71.9244949197337	91.0958218711671	10.9375	4.8614	9.3125	2.5338	4.2545	5.4138	2.7204	5.5519	4.3619	17.9095	12.8681	10.3304	4.7537	6.3756	5.855	6.1184	3.8957	3.8203
evm.TU.LG24.424	brown	476.122374588136	220.789860310701	255.332514277435	-34.5427	3.3953	4.5273	2.5363	2.939	2.6701	3.9073	0.3272	0.5963	1.4828	12.6402	9.9969	18.0286	7.4337	7.0301	4.802	2.208	2.0084	2.611
evm.TU.LG24.43	brown	115.625416754394	55.874738443697	59.7506783106973	-3.87594	45.6857	39.8555	55.0001	35.3997	33.3843	61.2479	22.0541	26.855	26.7835	42.8591	53.8166	74.0401	49.025	46.8325	50.115	32.6181	38.1951	35.1382
evm.TU.LG24.440	brown	38.6268402857951	10.7008786565416	27.9259616292535	-17.2251	15.7031	13.0161	10.9907	14.5862	11.348	18.2343	7.1992	5.9628	10.2656	12.0906	15.909	12.8339	9.9661	7.4561	10.8846	10.0935	7.364	9.8174
evm.TU.LG24.454	brown	116.141716392763	55.6085596842811	60.5331567084818	-4.9246	17.3127	17.1092	20.1788	17.9503	15.3532	16.9564	8.3311	8.6945	11.0877	15.7406	21.6447	18.4763	14.889	10.0768	13.9853	9.7642	10.7491	9.2459
evm.TU.LG24.456	brown	259.723017549082	132.057608247147	127.665409301935	4.39219894521261	12.2441	14.1465	10.6393	13.4561	13.8293	12.042	14.3057	15.6407	11.2489	25.3306	19.472	30.2051	11.8046	17.4713	14.9455	16.1656	15.7413	14.234
evm.TU.LG24.474	brown	123.68039719919	76.0279361285875	47.6524610706022	28.3754750579853	15.9506	13.1269	18.0901	11.6337	15.3206	14.8825	9.448	9.9445	6.4302	22.0101	17.1696	13.9664	11.513	12.2598	11.6557	8.86	7.3711	8.3104
evm.TU.LG24.512	brown	197.301709467011	144.132617795436	53.1690916715753	90.9635261238603	12.2628	16.4328	9.4795	3.1921	1.7272	0.9361	2.4461	2.0572	6.2963	48.728	4.6356	59.563	6.0593	11.0244	11.4129	0	0.1925	0
evm.TU.LG24.521	brown	51.9176691792624	33.9748476773531	17.9428215019094	16.0320261754437	29.6385	29.8111	25.0512	28.1049	29.4683	36.781	20.9404	25.3498	35.7972	35.7188	36.8459	46.476	24.0009	17.7221	19.4767	17.6102	16.0804	16.1563
evm.TU.LG24.598	brown	484.244674135987	178.134174462289	306.110499673698	-127.976	1.6734	1.8594	1.1111	0	0.7311	0	0.5734	0.3135	0	45.2158	42.383	40.696	7.8375	3.2198	3.5063	14.924	13.7843	11.6675
evm.TU.LG24.603	brown	459.931108283145	352.637219121955	107.293889161189	245.343329960766	12.7971	11.3062	10.8303	0.2416	0.2881	0.4819	0.4036	0.1324	0.0844	37.9816	35.3154	38.1363	0.6951	2.2463	1.0265	1.7894	1.2797	0.966
evm.TU.LG24.607	brown	359.484634095285	218.218271137593	141.266362957692	76.9519081799017	4.8969	4.2882	6.5033	2.1995	1.3795	0.972	3.3812	1.2596	1.1786	98.9849	138.69	142.409	1.4068	7.4597	5.9787	1.7865	0.7686	3.0216
evm.TU.LG24.608	brown	64.5665092215051	32.5690308532679	31.9974783682372	0.57155248503075	10.8864	9.5873	15.8728	9.2941	12.1336	13.7841	7.2786	3.4512	3.6828	10.9622	13.4201	15.3473	8.3816	8.3559	8.014	10.31	9.6334	11.6901
evm.TU.LG24.718	brown	26.0691724599729	9.52560848782443	16.5435639721484	-7.01796	9.8486	10.4594	8.0732	13.7698	14.4393	19.2576	8.064	6.7593	12.6487	17.5157	11.7436	17.9049	8.4548	9.2745	12.0089	11.4866	9.5317	10.9812
evm.TU.LG24.749	brown	254.467840547184	154.342040148626	100.125800398558	54.2162397500688	16.074	14.2069	15.0438	8.8139	11.6239	10.7729	8.0725	8.67	8.4413	16.1731	16.893	17.4261	11.2731	9.274	13.1468	12.404	12.4831	14.14
evm.TU.LG24.816	brown	359.703610403328	97.585652396417	262.117958006911	-164.532	22.1208	16.0473	24.8581	18.1082	16.495	22.2767	15.8776	16.3608	15.679	26.6854	30.7422	25.3891	21.2447	21.6605	20.9511	23.0561	21.695	21.4076
evm.TU.LG24.821	brown	18.1811782147861	9.08326526364089	9.09791295114521	-0.0146477	14.8709	16.1939	11.1942	15.1683	15.0534	13.8957	11.907	14.3681	15.4332	12.6797	8.489	28.3045	19.728	16.6802	15.733	11.9023	10.2549	9.9369
evm.TU.LG24.842	brown	247.276294893042	121.216200968546	126.060093924495	-4.84389	6.4181	5.0329	10.9865	5.8334	6.1157	7.564	4.3904	2.3863	2.0988	10.2891	15.3285	22.0682	5.3547	7.4476	5.4978	8.1736	9.4437	9.7286
evm.TU.LG24.859	brown	9.6050082420584	5.6544387407356	3.95056950132279	1.70386923941281	5.5123	9.0347	6.863	3.181	4.6963	4.7578	6.3753	2.9043	8.3333	12.3131	2.6178	6.2839	4.7745	4.8421	5.0243	2.7312	5.6155	3.8999
evm.TU.LG24.869	brown	311.59552412579	214.100385686855	97.4951384389347	116.60524724792	13.7621	10.9389	15.4754	9.2309	10.3256	11.0823	9.3436	9.6528	8.8409	16.6301	14.1423	15.0175	10.7241	12.0945	11.2316	10.7054	10.9776	9.7828
evm.TU.LG24.876	brown	190.779854774172	130.871256686832	59.9085980873403	70.9626585994917	24.792	33.1713	23.1315	15.9781	17.4418	22.3914	9.1711	15.8858	20.0232	35.4731	31.6646	30.0041	21.1269	18.3794	22.6542	20.3048	20.3442	19.3561
evm.TU.LG24.881	brown	94.7181027973452	54.2317498340364	40.4863529633088	13.7453968707276	11.3083	11.5017	8.8644	11.8726	13.1049	14.6627	8.3039	10.8121	14.0671	17.1004	19.1935	18.6523	12.4038	9.5243	11.5654	9.736	9.8068	10.3506
evm.TU.LG24.903	brown	451.915178769934	316.357902073049	135.557276696885	180.800625376164	3.5141	3.1839	3.6347	0.7164	0.874	0.8296	0.9495	0.8355	0.8476	3.9204	3.6515	5.0386	1.4048	1.8544	1.314	1.6965	1.5634	1.7517
evm.TU.LG24.908	brown	150.707512555698	68.9244362248314	81.7830763308664	-12.8586	15.7155	18.5944	14.3097	12.0286	12.2364	10.9521	12.4214	9.4661	12.3085	15.2538	16.2282	15.9585	9.0905	7.6259	7.8614	9.2457	12.561	11.3243
evm.TU.LG24.975	brown	593.741201915525	174.867632321726	418.873569593799	-244.006	10.9138	10.907	11.4105	7.0935	6.9658	7.6971	4.1116	6.4763	5.5384	25.14	23.6933	34.75	16.2834	10.8203	14.4536	18.8085	13.6866	15.6139
evm.TU.LG24.977	brown	254.450835997285	100.248007882092	154.202828115194	-53.9548	252.351	390.774	282.225	191.756	176.948	339.477	96.9601	89.7344	99.2803	521.907	554.413	361.377	347.074	339.315	317.972	192.675	189.672	172.631
evm.TU.LG24.978	brown	465.449599410672	238.296829443806	227.152769966867	11.144059476939	1.0362	0.9211	1.1667	0.2773	0.2834	0.4609	0.2316	0.1013	0.3875	53.0656	47.3321	60.7659	13.944	8.3673	10.7389	1.1608	1.2792	1.153
evm.TU.LG24.993	brown	372.082747080802	235.190824563541	136.891922517261	98.2989020462799	3.7701	5.0661	5.589	0.9894	2.2065	2.7804	0.7211	0.3942	1.1311	5.3588	4.8855	5.8076	1.0801	0.5281	0.7055	1.5639	0.7376	1.0356
evm.TU.LG25.103	brown	239.531890312535	160.38910081034	79.1427895021944	81.2463113081461	11.1742	14.5575	10.3622	8.4991	8.4847	11.0365	4.7535	10.1776	12.841	20.3574	22.6415	26.0779	8.3065	12.1849	10.8509	8.4002	6.8883	13.4646
evm.TU.LG25.1063	brown	156.353504666256	97.8975476538368	58.4559570124189	39.4415906414179	26.1926	17.4057	16.5083	18.9862	26.8794	28.0236	14.8762	17.7122	12.7402	46.3944	54.029	45.5898	21.3892	14.3544	26.9046	6.4675	5.9603	6.1709
evm.TU.LG25.1072	brown	303.747155451097	195.323354448008	108.423801003088	86.8995534449201	0.3991	2.7287	1.4064	0.063	0.0966	0.3768	0.1578	0.069	0	11.8929	6.7795	29.2911	2.0561	5.2387	1.8215	1.1559	1.1621	1.0575
evm.TU.LG25.1086	brown	179.781701571528	101.135088868986	78.646612702542	22.4884761664437	13.1457	11.0813	13.2166	8.7288	8.2472	10.8035	6.3186	7.2696	7.7241	12.1064	13.4183	11.9905	10.2829	11.4093	11.5049	7.7817	6.7624	6.0743
evm.TU.LG25.1108	brown	118.78565869412	67.6074370014159	51.1782216927042	16.4292153087118	14.2873	17.0012	14.2304	11.4151	14.3387	14.4833	8.1232	7.83	7.9743	16.2708	17.0886	14.3658	14.0045	9.2599	12.034	8.565	9.5301	10.2858
evm.TU.LG25.1112	brown	53.4030659344188	17.6243520078341	35.7787139265847	-18.1544	20.094	11.7699	26.6464	12.5846	15.4757	17.4081	13.6116	12.0367	10.9682	13.2319	23.6714	19.2898	18.4388	18.4914	17.4679	18.3297	18.7554	18.131
evm.TU.LG25.1162	brown	93.0832926962528	36.0474301446419	57.0358625516109	-20.9884	15.7894	13.1618	12.8424	11.9948	10.1973	10.4512	7.9757	7.9217	7.8703	14.3759	11.5684	16.7835	12.1985	11.7923	12.1437	14.6718	12.18	12.3692
evm.TU.LG25.1226	brown	219.922170466927	103.503109829899	116.419060637028	-12.916	10.2179	14.608	15.0035	11.4553	9.8305	16.1635	5.8478	4.736	3.737	24.4438	14.1937	28.4157	12.3275	19.7753	11.9717	12.9437	10.745	10.1615
evm.TU.LG25.1230	brown	189.111675919921	128.631970045904	60.479705874017	68.1522641718875	26.4747	30.5951	29.7595	24.0567	24.7011	31.6144	26.4396	32.3683	38.3932	80.0391	56.2709	96.111	13.561	24.8423	15.7044	37.1034	44.6582	35.899
evm.TU.LG25.1251	brown	55.4106280176545	27.3217492888886	28.0888787287659	-0.767129	41.2402	47.8506	46.1645	32.2586	36.9471	30.2796	44.1296	31.0205	28.9899	57.181	40.6069	46.7191	27.3718	45.1024	33.1606	41.8581	42.5921	44.2234
evm.TU.LG25.1270	brown	397.164095700117	271.056303431793	126.107792268324	144.948511163469	11.1192	9.6887	9.8687	2.9366	2.5396	3.3785	0.7923	0.495	0.2367	15.0542	12.7149	9.406	4.5771	1.8789	3.9861	1.3091	0.5788	1.6255
evm.TU.LG25.1291	brown	331.884346298213	127.594989230551	204.289357067662	-76.6944	3.2358	3.7874	3.3035	1.7152	2.6296	1.8481	1.9682	2.1216	1.9132	13.4363	10.5723	40.0717	11.8129	8.7708	10.5226	7.8025	7.5144	7.9894
evm.TU.LG25.1305	brown	493.258352276048	210.553935756919	282.704416519129	-72.1505	7.9476	5.5692	8.5934	5.9866	5.7809	7.8004	5.0053	5.1505	4.9262	17.0226	17.4817	24.9506	7.4144	11.86	8.3533	10.7136	10.4657	8.0345
evm.TU.LG25.1326	brown	242.19650662315	192.559811994975	49.636694628175	142.923	30.6641	27.9403	25.7316	22.4931	18.247	24.859	15.7621	18.6977	18.1306	36.1338	27.1828	46.4369	17.5294	19.9325	20.8943	23.9292	20.9598	17.0539
evm.TU.LG25.1335	brown	139.709155879958	72.9137367117696	66.7954191681888	6.11831754358076	52.9729	59.7192	59.937	49.9459	52.4891	56.965	51.5308	51.2176	44.1962	76.7437	68.9088	60.3418	60.3383	57.6197	60.1519	42.6982	43.5144	46.7674
evm.TU.LG25.1337	brown	504.798026299927	355.320644098998	149.477382200928	205.84326189807	171.758	162.638	164.747	83.3919	85.3082	98.8631	90.3167	92.3714	70.8329	247.079	246.725	238.473	98.3083	129.447	110.736	119.667	119.179	124.134
evm.TU.LG25.144	brown	523.566679454365	227.313550513026	296.253128941339	-68.9396	31.2385	51.7571	32.5665	21.5299	19.5935	26.1579	15.0064	13.1626	16.8234	111.146	68.5047	133.259	52.5462	58.4952	55.1555	31.9982	33.8933	32.7617
evm.TU.LG25.161	brown	541.686532682924	103.96849763329	437.718035049634	-333.75	10.8645	11.1289	12.5004	9.3845	9.1334	11.7526	11.2334	9.7902	8.357	18.9846	15.7829	16.3639	11.9942	13.8844	11.7433	13.4266	13.6574	13.8596
evm.TU.LG25.188	brown	22.1466995646526	6.47778219075516	15.6689173738974	-9.19114	0.907	4.4923	4.6462	1.5952	0.9511	7.4228	0.1332	0	0.1393	4.1612	2.888	2.3634	3.4917	1.0407	1.9548	0.7704	1.0901	1.7857
evm.TU.LG25.219	brown	154.182505736855	81.2102713862629	72.9722343505922	8.23803703567063	10.1984	6.3302	7.986	7.3905	7.843	6.3385	2.5679	2.3112	1.3055	9.6356	8.7942	9.3001	1.7106	3.131	2.193	3.2547	3.2217	2.418
evm.TU.LG25.272	brown	108.587418121545	45.3675415208907	63.2198766006542	-17.8523	7.2588	5.6303	6.9641	4.271	4.1788	7.8622	2.2863	2.3796	3.2514	6.9483	10.4361	7.771	2.6025	9.3411	6.9784	4.7777	5.2385	4.3781
evm.TU.LG25.322	brown	13.7252233499538	3.27470966238588	10.4505136875679	-7.1758	32.3039	38.2759	38.4285	34.7012	39.112	42.9566	39.0836	25.9803	20.9486	41.859	35.5225	36.4543	28.3166	32.4518	30.8727	34.25	35.2496	40.5868
evm.TU.LG25.345	brown	60.0844018913015	34.2991271715494	25.785274719752	8.51385245179743	6.4146	6.9729	7.6739	16.8456	14.7683	21.8253	3.6198	2.8605	2.2861	20.7661	12.7149	26.0374	7.5959	8.9945	9.2565	1.7964	1.3198	1.8531
evm.TU.LG25.347	brown	141.338170894904	105.490414299264	35.8477565956403	69.6426577036234	23.7253	27.9701	28.4619	26.1853	25.449	27.3175	24.7643	23.9511	23.611	30.9387	29.4289	44.3659	21.4693	25.1127	25.031	28.8748	27.0123	24.7306
evm.TU.LG25.381	brown	583.797745417974	180.732285760488	403.065459657486	-222.333	4.3765	5.3209	6.3784	0.9244	0.7086	0.823	2.0181	2.2787	0.8995	58.1061	45.8389	43.3424	14.717	24.488	15.1794	10.906	10.3213	10.5483
evm.TU.LG25.382	brown	379.211311780986	221.67415533962	157.537156441366	64.1369988982537	1.9161	1.5426	3.3129	1.4094	1.6301	1.4423	0.669	0.7314	0.3109	9.85	4.615	13.5009	3.2288	4.4279	2.8362	1.0031	0.5323	1.7082
evm.TU.LG25.383	brown	260.619010318437	209.522450343842	51.0965599745945	158.425890369248	9.2971	8.8118	8.647	4.7192	4.144	3.0818	2.7974	6.1533	3.97	12.0809	9.2877	19.094	1.6211	3.9675	2.4109	3.4348	4.8032	3.5713
evm.TU.LG25.469	brown	9.7590512577042	2.54545663241967	7.21359462528454	-4.66814	12.5039	7.6857	14.1671	9.6329	11.7952	13.7419	6.5946	8.5683	9.8441	7.2711	13.7038	12.1374	10.8079	9.0995	7.7138	13.9567	8.5052	7.1835
evm.TU.LG25.47	brown	95.3043242139458	55.3454289676251	39.9588952463207	15.3865337213044	3.3046	2.8021	3.3928	2.295	3.0387	1.4562	0	0	0	5.6354	2.4208	2.8796	2.7009	1.8374	1.8919	0	0	0
evm.TU.LG25.472	brown	255.831351371422	156.718895222894	99.1124561485287	57.6064390743649	23.0653	18.0196	28.1483	15.6273	13.042	19.4072	14.284	14.8205	11.3823	21.1622	26.3584	26.6765	17.6673	17.3467	15.5972	17.5127	16.8047	18.016
evm.TU.LG25.549	brown	70.3326941361889	32.4409412636458	37.8917528725431	-5.45081	6.0834	5.7062	6.5606	6.3271	6.4668	6.223	4.1406	4.4798	4.0141	4.607	7.0132	9.2634	3.7146	3.7485	2.9537	3.3675	3.4854	2.9734
evm.TU.LG25.552	brown	15.7282399304453	4.98581835183879	10.7424215786065	-5.7566	11.0085	12.653	9.9367	9.3968	10.8217	8.8637	30.1056	21.5082	11.9731	25.815	27.6641	13.7259	6.1249	5.2451	5.125	6.1575	6.3308	5.4604
evm.TU.LG25.760	brown	339.330450501607	177.799324855341	161.531125646267	16.2681992090741	8.6558	7.5508	7.5739	3.4857	4.9198	4.6341	2.9108	2.2731	3.7395	9.1345	6.6384	7.5329	2.9273	2.3551	3.9867	2.485	2.2118	2.7074
evm.TU.LG25.776	brown	167.29268039641	133.40088104137	33.8917993550398	99.5090816863304	23.2414	16.58	22.1072	0.1788	0.1219	0	1.0155	0.1959	0.0625	34.6703	5.8865	104.919	0.4473	0.4666	0.4675	5.1244	4.3382	2.059
evm.TU.LG25.812	brown	222.289441088899	130.426120535889	91.8633205530103	38.5627999828784	11.4391	11.7958	13.3989	4.5065	3.6944	11.14	0.9408	0.72	1.1805	11.8502	15.1586	30.9675	14.338	12.4025	9.0198	5.033	3.0795	3.2879
evm.TU.LG25.813	brown	379.533142066979	69.4479326568963	310.085209410083	-240.637	0	0.1198	0.0895	0	0	0.0459	0	0	0	15.494	22.0691	8.0198	0.9682	1.8938	0.5872	7.6998	3.8257	6.0127
evm.TU.LG25.930	brown	54.6087310111806	26.2454865554637	28.3632444557169	-2.11776	13.5066	9.191	10.923	13.3355	12.3452	20.3886	6.2669	7.7921	13.8132	18.4186	22.2511	15.6913	4.7163	3.1798	3.8769	3.0796	3.8336	3.0002
evm.TU.LG25.932	brown	760.485830906266	183.769324564156	576.71650634211	-392.947	3.7641	2.9163	5.2282	1.736	1.6295	3.0027	0.6745	1.3973	1.4107	11.3046	10.5308	10.9731	5.5036	5.3389	5.7307	5.8517	5.7377	5.1668
evm.TU.LG25.963	brown	240.599505514934	165.199008370636	75.4004971442979	89.7985112263381	9.1513	6.9555	11.4392	3.8962	5.0378	4.1658	6.0682	5.4001	5.8044	12.893	10.9401	10.4543	4.474	3.9045	4.3719	6.6653	7.6025	6.711
evm.TU.LG25.994	brown	88.3649188332165	45.0086919521095	43.356226881107	1.65246507100258	178.486	197.219	190.051	171.893	160.723	185.994	126.138	134.68	141.566	182.787	181.295	214.312	200.99	148.853	166.929	165.205	164.304	157.172
evm.TU.LG25.997	brown	102.918240451716	52.6491512775475	50.2690891741682	2.38006210337929	12.2889	11.1102	16.7714	10.4078	14.0921	14.2827	7.9565	3.7029	4.2162	14.464	19.0724	14.1064	9.099	13.6493	12.5173	10.0011	8.9635	12.3538
evm.TU.LG25.998	brown	370.640915713156	120.07735088559	250.563564827566	-130.486	128.185	135.93	139.267	102.73	105.504	114.942	133.49	117.674	101.363	193.243	173.77	220.265	110.212	142.631	125.308	154.183	159.501	165.034
evm.TU.LG26.113	brown	151.977991039559	106.75143510624	45.2265559333191	61.5248791729209	31.2685	35.5204	33.4949	25.9074	27.9249	30.8964	24.2863	25.1439	20.1866	46.3703	32.4402	39.6621	28.9467	26.6935	26.4485	15.7927	16.4517	16.88
evm.TU.LG26.204	brown	20.7791354954991	9.71684484478682	11.0622906507123	-1.34545	25.2546	24.665	27.2986	32.2838	34.2222	30.5542	18.0886	22.4734	29.0342	34.4154	35.7763	29.766	22.4278	26.2487	21.0685	24.2332	26.5896	23.6479
evm.TU.LG26.214	brown	355.643804962292	217.273603159035	138.370201803257	78.9034013557784	100.769	106.233	101.497	61.6543	68.3399	69.5955	50.48	54.581	43.883	167.668	123.367	188.125	117.438	99.0344	95.0514	49.9769	49.9768	46.9265
evm.TU.LG26.234	brown	183.517081681844	113.769894495227	69.7471871866175	44.0227073086095	7.7137	5.3789	5.5207	1.9902	2.9544	2.835	5.1759	3.3226	2.731	7.1296	7.768	6.4738	3.2717	4.266	3.67	5.1721	3.9829	4.8194
evm.TU.LG26.267	brown	137.542763482442	82.1584681626009	55.3842953198413	26.7741728427596	280.612	374.507	306.145	253.305	255.466	295.98	128.332	136.629	131.727	357.197	247.118	410.716	227.275	249.08	243.936	138.209	124.266	131.637
evm.TU.LG26.29	brown	126.71682811232	88.0546585294537	38.6621695828666	49.3924889465872	12.2113	10.9061	12.9317	10.7381	13.584	11.965	11.7012	8.2609	7.7473	14.3387	13.7331	16.8564	10.6566	11.7422	11.8788	10.542	10.1948	10.2747
evm.TU.LG26.293	brown	439.877791474404	331.759706549002	108.118084925402	223.641621623599	40.9247	33.3863	33.1417	10.6653	9.9796	11.7953	8.5425	12.8779	15.6619	54.2644	53.4768	71.5108	18.5443	15.4342	17.5243	24.9199	21.2869	19.0609
evm.TU.LG26.303	brown	403.817255108781	204.490813711729	199.326441397052	5.16437	20.3159	17.4633	18.412	8.6374	9.3399	11.9825	4.4531	4.5944	3.0825	25.5332	23.4255	28.9323	16.2991	16.8429	19.7578	11.4262	12.1255	12.9115
evm.TU.LG26.309	brown	141.830237491853	72.5106781794441	69.3195593124092	3.19111886703485	9.3673	8.7044	9.2998	7.4019	6.2621	7.3185	4.6748	5.6221	7.6259	8.6048	10.2886	8.5559	6.8152	4.2302	5.0917	6.9092	6.6308	5.1623
evm.TU.LG26.345	brown	303.640501241289	185.585516788717	118.054984452572	67.5305323361456	89.1627	79.4496	89.1146	64.4545	63.7765	52.5418	45.1385	36.0331	27.5668	76.2205	101.516	100.446	39.189	49.0491	44.4889	39.0609	41.9985	42.9539
evm.TU.LG26.376	brown	169.012430563028	93.0261074226017	75.9863231404266	17.039784282175	7.6569	7.1648	11.2389	4.1344	4.9299	8.9319	1.6572	3.6237	4.3323	11.2718	8.846	7.7373	3.1027	3.1017	2.4319	3.8603	3.6728	4.2313
evm.TU.LG26.385	brown	323.714978642578	154.476312420002	169.238666222576	-14.7624	11.0771	7.8851	13.4847	8.5775	7.9214	9.3776	7.1992	5.8197	4.6538	14.6846	16.382	20.3713	8.6917	10.0125	8.3235	10.0935	12.4072	12.6164
evm.TU.LG26.409	brown	42.3223558615945	16.4113853454715	25.9109705161231	-9.49959	8.7399	11.5026	9.8073	7.3652	8.4205	6.8214	11.5521	6.8892	6.6806	10.7001	7.6183	11.5228	6.0735	7.1787	6.564	8.0983	7.8479	8.6868
evm.TU.LG26.444	brown	46.5118061276941	30.4492871667216	16.0625189609725	14.3867682057491	17.3363	23.0125	15.8088	20.6697	20.9418	20.9095	18.1236	15.6016	20.9036	19.7187	20.3523	34.8031	20.7426	17.4039	16.788	19.1524	18.7232	20.8121
evm.TU.LG26.484	brown	214.254995855915	142.716013476109	71.5389823798059	71.1770310963029	241.793	215.575	221.752	365.065	302.334	384.979	307.972	316.961	312.26	1078.01	606.112	1585.31	157.397	525.995	170.666	352.54	345.984	411.505
evm.TU.LG26.487	brown	33.5365593631165	16.3174296951435	17.2191296679729	-0.9017	1150.57	906.004	1220.77	945.801	903.064	513.958	1357.55	880.122	352.49	1519.49	424.112	1848.16	255.864	1141.3	310.348	671.37	688.706	432.307
evm.TU.LG26.51	brown	343.318493709248	190.939112676171	152.379381033077	38.5597316430942	0.0908	0.0323	0.0362	0.2609	0.1143	0.2044	0.0934	0.1429	0.0391	23.9004	13.4353	53.3646	9.2591	6.839	9.0441	0.306	0.191	0.2503
evm.TU.LG26.511	brown	161.816523236202	102.935599162167	58.8809240740352	44.054675088132	0	0	0	0.166	0	0	0	0	0	27.9062	9.9167	178.071	18.311	19.2471	16.6789	0	0	0
evm.TU.LG26.512	brown	171.464474341778	67.6554495219264	103.809024819851	-36.1536	27.5161	27.8987	31.2588	31.6304	29.0842	25.4911	36.0131	27.5119	27.4422	44.0738	43.6065	43.3354	38.4137	30.5079	28.5078	29.6759	31.5502	30.6748
evm.TU.LG26.515	brown	281.220667399404	191.105992958129	90.1146744412743	100.991318516855	19.9505	16.102	21.2165	12.1946	15.0133	15.0611	12.831	12.3583	10.4405	19.8279	22.8943	26.9972	18.2928	13.5195	18.0275	12.7426	13.4372	14.4128
evm.TU.LG26.548	brown	174.642	114.273421660064	60.3684502359359	53.904971424128	2.9471	8.5665	8.8994	0.6239	0.2943	1.3399	0.9137	0.6835	0.9555	7.6084	6.872	26.0915	3.9258	2.6769	1.882	4.4038	6.2475	5.894
evm.TU.LG26.576	brown	338.24487478398	227.638965655355	110.605909128625	117.03305652673	20.4595	16.8289	20.6726	11.1271	12.0965	13.5156	13.583	12.4678	10.0698	46.3219	32.9646	45.718	6.6045	21.4302	10.6109	18.2223	20.8409	16.9848
evm.TU.LG26.581	brown	368.275096417562	207.735250029891	160.539846387671	47.1954036422198	31.1403	27.5599	29.7838	11.4249	12.47	14.6969	16.9609	16.3029	15.9623	24.9244	31.2003	31.016	15.3484	17.7357	18.3214	16.8936	17.8552	17.3901
evm.TU.LG26.59	brown	243.96576752794	179.449253259685	64.5165142682548	114.93273899143	24.226	22.9084	27.4706	19.6919	16.4977	22.4128	21.156	19.0607	17.744	38.8307	32.9316	27.4734	16.8277	19.0823	17.859	21.4476	19.0368	20.5448
evm.TU.LG26.606	brown	688.454075748916	206.835	481.618704790616	-274.783	24.6009	27.8028	26.9693	22.5324	23.5096	27.8362	19.7844	13.6439	12.7893	80.3583	70.4891	88.8329	37.3008	41.1795	34.7313	38.3006	40.8711	45.8348
evm.TU.LG26.613	brown	279.237698677266	139.228287665218	140.009411012048	-0.781123	16.0214	14.3995	15.9576	14.0056	15.1307	15.5932	13.6348	15.0263	13.9156	21.9463	16.9839	21.7972	17.1275	14.4507	17.3585	15.5608	14.6536	15.0742
evm.TU.LG26.617	brown	168.672299592225	93.1254626267017	75.5468369655229	17.5786256611788	22.8716	10.8309	24.0579	7.8946	9.8619	13.6662	7.1418	12.3731	7.8129	17.7148	24.2542	18.1602	11.1086	19.2056	13.2214	13.7681	12.2505	10.4151
evm.TU.LG26.626	brown	86.8420960395303	62.6410694323405	24.2010266071898	38.4400428251507	9.2329	5.1401	10.5895	5.7407	4.1072	5.8195	6.9991	5.8702	3.2083	7.729	7.0863	18.2641	7.1803	8.8008	5.9093	2.9573	3.4325	3.5802
evm.TU.LG26.642	brown	350.882757466715	229.596839993428	121.285917473287	108.310922520141	33.6226	25.4698	36.0094	20.5851	19.2389	22.1899	14.3094	18.5908	14.769	36.7034	37.9093	35.0537	20.6674	27.5838	25.0892	25.4363	20.815	18.6832
evm.TU.LG26.644	brown	100.099766759966	62.327352595076	37.7724141648901	24.5549384301859	13.7277	9.6673	13.9645	9.981	10.6744	11.8852	10.8415	10.5377	8.5322	13.097	12.969	13.9859	11.8645	10.3666	12.8502	10.1844	9.5128	9.7925
evm.TU.LG26.655	brown	376.34922535577	275.844653018022	100.504572337748	175.340080680274	257.088	341.446	290.884	174.903	139.25	160.115	122.406	96.3206	119.336	466.218	320.37	436.613	242.329	203.852	184.935	161.291	174.623	145.022
evm.TU.LG26.67	brown	85.5985680632943	45.1371078006134	40.4614602626809	4.67564753793242	9.0781	6.9962	7.3648	1.5397	1.4969	1.3855	6.6232	4.4024	1.338	10.5799	15.0937	1.6165	1.8601	4.373	1.988	1.596	1.3088	0.8287
evm.TU.LG26.670	brown	88.8020955296597	54.0398259417815	34.7622695878782	19.2775563539033	43.3632	42.5527	54.6892	23.4953	21.5536	28.3241	35.6056	46.5239	41.0669	50.6581	43.1709	67.848	24.2806	18.9394	22.1838	37.6687	35.5325	35.6624
evm.TU.LG26.676	brown	263.991485031893	153.219797823193	110.772	42.4481106144934	14.0445	12.2635	17.8081	8.9414	7.9377	10.7496	9.0624	8.6206	8.0309	16.6644	17.3569	14.7733	9.3943	13.0493	9.7173	11.0054	11.2076	13.5794
evm.TU.LG26.702	brown	391.311335746125	264.660244666383	126.651091079743	138.00915358664	14.962	14.1534	17.451	10.537	9.279	10.761	8.9148	8.7081	7.4501	17.6349	21.315	15.5914	9.9871	10.8461	9.0431	8.8747	8.3714	10.5647
evm.TU.LG26.801	brown	232.487490875294	133.215311992683	99.2721788826111	33.9431331100719	9.705	7.7856	11.8556	5.4813	6.5951	7.8523	3.8936	4.4089	4.1805	10.0538	12.9498	8.0506	7.1336	6.8574	8.5025	6.0316	6.1163	6.6905
evm.TU.LG26.828	brown	518.120619096144	310.773319277621	207.347299818523	103.426019459097	8.5584	8.2955	7.7541	0	0	0	0	0	0	8.1182	8.7751	8.8099	0	0	0	0	0	0.0507
evm.TU.LG26.829	brown	482.962685266402	290.244137764456	192.718547501946	97.5255902625105	11.841	12.9029	10.2087	0	0	0	0	0	0	13.3876	11.6093	11.0005	0	0	0	0	0.0669	0
evm.TU.LG26.833	brown	327.737018632979	140.825657465763	186.911361167217	-46.0857	30.2147	54.5458	30.9723	14.9211	11.194	20.739	4.1282	4.4584	10.0024	100.75	41.2278	122.322	72.3139	41.9838	46.6414	20.1385	16.4788	14.6538
evm.TU.LG26.839	brown	313.972545051357	235.924880038153	78.0476650132033	157.87721502495	12.5657	6.8422	11.125	3.5626	3.3034	2.3438	10.1211	6.9612	11.6612	66.4214	44.0307	88.1174	4.3825	4.9597	3.7446	5.6406	6.3623	3.6649
[truncated: 179 more rows]

## Sheet: Table S9
Table S9. List of the GST gene famliy members in P. oleracea. Red font in the text indicates genes identified by WGCNA as being positively correlated with Peonidin-3-O-glucoside.
[truncated: 62 more rows]

[truncated: 1 more sheets: Table S10]
